# Supplementary material for: Investigating the clinical validity of the guided progression analysis definition with 10–2 visual field in retinitis pigmentosa
Source: PLoS One. 2023 Sep 8;18(9):e0291208. doi: 10.1371/journal.pone.0291208 (PMC10490847; doi:10.1371/journal.pone.0291208)
Supplement: S1 File — (CSV) [file pone.0291208.s001.csv]

ID	VFNo	TD_1	TD_2	TD_3	TD_4	TD_5	TD_6	TD_7	TD_8	TD_9	TD_10	TD_11	TD_12	TD_13	TD_14	TD_15	TD_16	TD_17	TD_18	TD_19	TD_20	TD_21	TD_22	TD_23	TD_24	TD_25	TD_26	TD_27	TD_28	TD_29	TD_30	TD_31	TD_32	TD_33	TD_34	TD_35	TD_36	TD_37	TD_38	TD_39	TD_40	TD_41	TD_42	TD_43	TD_44	TD_45	TD_46	TD_47	TD_48
1	1	-18	-15	-14	-17	-19	-19	-14	-16	-17	-15	-13	-5	-5	-10	-17	-13	-14	-7	-3	-2	2	-3	-13	-18	-12	-13	-3	0	0	1	-2	-5	-17	-13	-13	-10	-3	-1	-1	-1	-1	-5	-16	-12	-18	-8	-3	-3
2	1	-14	-11	-2	-2	-1	-3	-1	0	-3	-1	-2	-2	-2	-1	0	-2	-2	-2	-1	-1	-2	-1	-1	-2	3	-2	-2	-1	-2	-2	0	-2	-4	-8	-4	-2	-2	-2	-1	-1	0	-2	-2	-7	-2	-1	-3	-3
3	1	-32	-32	-22	-12	-9	-19	-11	-13	-14	-10	-10	-12	-8	-9	-9	-19	-10	-9	-6	-4	-2	-4	-6	-10	-11	-9	-10	-1	1	0	-2	-5	-11	-10	-11	-8	-8	-2	0	0	-1	-4	-8	-10	-8	-8	-4	-2
4	1	-33	-33	-34	-30	-16	-32	-24	-33	-32	-33	-15	-10	-16	-28	-27	-34	-14	-14	-9	-8	-9	-15	-18	-21	-22	-12	-9	-6	-1	-2	-3	-18	-28	-18	-35	-13	-12	-4	-1	-1	-3	-19	-35	-20	-16	-15	-7	-6
5	1	-21	-21	-20	-13	-14	-14	-14	-18	-14	-12	-12	-14	-16	-13	-12	-17	-12	-13	-12	-10	-11	-13	-11	-11	-19	-13	-13	-12	-1	-4	-8	-12	-10	-13	-18	-13	-13	-10	-3	-4	-6	-11	-11	-11	-16	-14	-11	-14
6	1	-12	-13	-14	-10	-20	-6	-9	-6	-16	-10	-8	-6	-4	-3	-2	-10	-10	-7	-4	-6	-3	-1	-3	-10	-14	-9	-4	-5	-2	-2	-3	-3	-8	-11	-15	-10	-7	-10	-5	-5	-3	-5	-5	-10	-11	-9	-8	-4
7	1	-15	-16	-18	-33	-24	-33	-18	-18	-32	-34	-34	-17	-16	-32	-32	-31	-34	-9	-8	-2	-5	-6	-33	-32	-34	-23	-12	-1	-1	-1	-3	-6	-21	-17	-25	-25	-12	-2	2	0	-3	-10	-12	-10	-18	-13	-14	-6
8	1	-20	-26	-17	-23	-34	-32	-31	-25	-17	-16	-29	-27	-35	-32	-34	-34	-28	-29	-20	-25	-25	-25	-24	-34	-23	-35	-36	-21	-11	-10	-18	-21	-28	-34	-21	-35	-36	-36	-8	-11	-16	-21	-33	-34	-26	-22	-33	-21
9	1	-22	-26	-20	-18	-19	-23	-23	-26	-18	-16	-14	-20	-21	-21	-36	-28	-18	-18	-14	-10	-11	-12	-22	-24	-16	-14	-15	-8	-4	-7	-12	-13	-27	-36	-15	-16	-16	-20	-7	-7	-15	-14	-34	-32	-15	-18	-23	-29
10	1	-32	-32	-33	-33	-31	-28	-33	-32	-34	-25	-16	-15	-14	-14	-15	-21	-19	-16	-11	-12	-16	-12	-11	-14	-16	-15	-11	-14	-7	-9	-11	-11	-12	-21	-25	-17	-11	-6	-2	-3	-7	-12	-13	-19	-19	-17	-14	-15
11	1	-19	-17	-10	-9	-10	-12	-12	-21	-11	-10	-10	-9	-13	-12	-12	-16	-10	-8	-6	-5	-4	-8	-11	-13	-13	-11	-7	-4	-5	-4	-5	-12	-11	-11	-17	-12	-11	-4	-6	-2	-9	-11	-10	-29	-12	-13	-14	-9
12	1	-32	-32	-33	-33	-33	-33	-32	-32	-33	-34	-34	-28	-25	-32	-13	-33	-34	-34	-34	-5	-3	-4	-10	-33	-33	-34	-27	-7	-2	-2	-4	-5	-17	-15	-12	-15	-11	-5	-3	-2	-4	-5	-13	-19	-12	-11	-17	-11
13	1	-14	-9	-15	-10	-9	-11	-10	-7	-11	-10	-9	-9	-10	-9	-10	-11	-9	-11	-8	-5	-3	-5	-5	-9	-13	-12	-11	-7	-4	-2	-4	-7	-9	-5	-16	-12	-9	-5	-2	-1	-3	-2	-4	-6	-10	-6	-3	-2
14	1	-32	-32	-33	-33	-33	-32	-30	-32	-33	-33	-28	-33	-25	-24	-31	-32	-34	-29	-16	-16	-15	-15	-27	-26	-33	-34	-16	-16	-28	-35	-23	-24	-20	-33	-18	-22	-16	-15	-35	-35	-31	-23	-16	-23	-26	-24	-18	-17
15	1	-34	-34	-35	-35	-35	-35	-34	-34	-35	-35	-35	-36	-36	-22	-21	-22	-23	-19	-36	-37	-37	-36	-17	-15	-35	-14	-17	-37	-12	-17	-37	-36	-11	-12	-36	-12	-15	-37	-13	-23	-26	-21	-8	-9	-13	-12	-19	-37
16	1	-14	-15	-13	-13	-11	-17	-9	-14	-12	-12	-12	-6	-10	-10	-11	-10	-10	-6	-3	-3	-3	-4	-7	-10	-11	-7	-4	-3	-2	-4	-3	-6	-8	-14	-11	-6	-4	-2	-1	-2	-3	-5	-5	-11	-12	-5	-4	-3
17	1	-33	-33	-22	-22	-18	-15	-21	-31	-20	-13	-8	-9	-7	-8	-15	-33	-10	-9	-9	-6	-4	-11	-9	-20	-14	-9	-11	-9	-3	-4	-11	-12	-11	-21	-14	-8	-8	-9	-8	-10	-13	-12	-10	-26	-22	-16	-13	-10
18	1	-34	-34	-35	-35	-34	-34	-34	-34	-35	-35	-35	-35	-35	-35	-35	-35	-35	-36	-36	-36	-36	-36	-36	-35	-35	-36	-36	-37	-27	-29	-37	-36	-36	-35	-35	-36	-36	-37	-34	-27	-37	-36	-36	-35	-36	-36	-36	-37
19	1	-14	-18	-8	-11	-11	-15	-8	-11	-6	-4	-4	-5	-3	-4	-5	-13	-4	-3	-3	-4	-3	-3	-3	-8	-5	-4	-5	-3	-6	-6	-4	-6	-6	-13	-5	-5	-5	-3	-5	-5	-4	-5	-5	-9	-7	-4	-7	-5
20	1	-15	-14	-16	-12	-12	-11	-13	-12	-16	-15	-15	-11	-13	-12	-12	-14	-14	-12	-12	-9	-8	-11	-10	-18	-19	-13	-14	-9	-4	-4	-11	-33	-20	-14	-15	-19	-16	-11	-4	-4	-8	-21	-14	-9	-19	-14	-12	-12
21	1	-32	-32	-33	-33	-33	-33	-33	-32	-31	-22	-26	-32	-34	-34	-33	-33	-20	-18	-26	-24	-18	-23	-34	-34	-12	-17	-17	-18	-12	-14	-15	-24	-34	-33	-12	-16	-16	-15	-15	-13	-12	-19	-22	-33	-20	-15	-19	-17
22	1	-11	-12	-15	-10	-12	-11	-16	-12	-11	-15	-16	-13	-17	-13	-15	-13	-11	-15	-12	-14	-12	-11	-15	-14	-9	-11	-10	-13	-3	-4	-7	-15	-14	-13	-10	-14	-17	-14	-10	-15	-8	-12	-14	-12	-19	-11	-10	-13
23	1	-14	-15	-14	-13	-16	-11	-15	-19	-11	-14	-19	-19	-25	-26	-19	-15	-20	-25	-16	-7	-8	-23	-26	-14	-14	-21	-26	-5	-5	-5	-10	-19	-24	-15	-10	-19	-25	-4	-4	-4	-12	-27	-28	-15	-13	-19	-20	-8
24	1	-16	-12	-30	-7	-7	-10	-11	-9	-14	-14	-6	-8	-8	-8	-9	-9	-8	-7	-12	-11	-14	-10	-9	-9	-14	-9	-12	-21	-10	-11	-10	-11	-11	-12	-11	-11	-12	-17	-10	-11	-10	-10	-8	-15	-11	-11	-11	-18
25	1	-34	-34	-35	-35	-34	-34	-34	-34	-35	-35	-33	-27	-35	-35	-35	-35	-35	-21	-15	-15	-25	-25	-36	-35	-35	-36	-14	-6	-3	-7	-17	-36	-36	-35	-35	-36	-20	-6	-3	-9	-17	-36	-36	-35	-36	-36	-31	-12
26	1	-32	-32	-33	-33	-33	-33	-33	-33	-32	-34	-12	-6	-6	-7	-22	-33	-32	-12	-4	-2	-3	-3	-5	-17	-34	-16	-2	-2	-1	-1	-2	-1	-11	-33	-34	-13	-3	-3	-1	0	-1	-1	-5	-33	-15	-3	-2	-2
27	1	-33	-33	-34	-22	-17	-16	-22	-33	-34	-21	-21	-23	-22	-17	-16	-32	-35	-25	-26	-26	-15	-17	-14	-15	-35	-26	-33	-21	-15	-17	-13	-16	-14	-16	-35	-23	-26	-20	-23	-30	-16	-20	-13	-24	-26	-16	-18	-18
28	1	-33	-32	-33	-33	-33	-33	-33	-33	-34	-27	-30	-28	-21	-34	-34	-33	-34	-35	-35	-35	-35	-35	-35	-34	-34	-35	-35	-36	-26	-22	-36	-35	-35	-33	-34	-35	-35	-36	-25	-16	-36	-35	-35	-34	-35	-19	-34	-36
29	1	-34	-24	-17	-15	-16	-16	-20	-34	-14	-11	-12	-13	-13	-15	-19	-27	-13	-4	-5	-3	-11	-9	-13	-19	-14	-10	-4	-2	-2	-4	-8	-10	-20	-13	-16	-10	-6	-4	-3	-5	-6	-14	-27	-19	-10	-5	-4	-5
30	1	-33	-33	-14	-17	-13	-13	-21	-24	-13	-11	-21	-25	-25	-8	-9	-33	-12	-11	-15	-35	-28	-12	-13	-15	-22	-15	-12	-14	-25	-18	-13	-12	-12	-19	-12	-18	-22	-29	-14	-14	-19	-19	-18	-21	-19	-16	-21	-16
31	1	-11	-8	-14	-10	-13	-13	-14	-15	-11	-7	-9	-1	0	-9	-15	-11	-13	-4	-1	1	1	0	-6	-14	-11	-13	-4	-3	0	0	-1	-3	-15	-17	-11	-14	-4	-2	-2	-3	-4	-5	-15	-16	-13	-15	-4	-4
32	1	-33	-33	-34	-17	-18	-18	-15	-15	-27	-18	-19	-15	-17	-15	-16	-14	-25	-17	-16	-18	-16	-14	-15	-16	-20	-19	-20	-36	-33	-20	-16	-17	-14	-14	-17	-17	-18	-27	-30	-37	-22	-16	-16	-16	-18	-22	-17	-18
33	1	-33	-33	-34	-34	-34	-34	-34	-29	-35	-35	-27	-29	-18	-24	-20	-19	-35	-26	-18	-13	-12	-7	-6	-7	-35	-35	-33	-8	-6	-4	-4	-3	-4	-8	-35	-36	-21	-6	-6	-4	-4	-4	-5	-11	-35	-17	-13	-8
34	1	-33	-32	-33	-33	-33	-28	-28	-33	-34	-20	-15	-16	-16	-21	-14	-23	-18	-21	-11	-6	-5	-11	-17	-18	-34	-23	-12	-4	-4	-2	-4	-11	-19	-23	-34	-19	-13	-6	-4	-3	-3	-4	-16	-23	-20	-6	-6	-5
35	1	-20	-25	-31	-30	-20	-16	-16	-31	-16	-15	-14	-15	-25	-14	-18	-34	-18	-17	-13	-5	-12	-20	-17	-15	-19	-19	-11	-3	-2	-2	-12	-36	-24	-30	-24	-35	-6	-3	-2	-2	-2	-20	-22	-17	-24	-18	-6	-3
36	1	-20	-26	-15	-20	-21	-21	-15	-25	-15	-15	-23	-26	-26	-27	-24	-29	-14	-21	-22	-8	-6	-15	-27	-25	-12	-18	-19	-6	-3	-4	-5	-15	-36	-20	-12	-18	-24	-6	-3	-3	-4	-11	-32	-26	-17	-27	-26	-9
37	1	-22	-24	-19	-17	-14	-14	-17	-17	-25	-17	-19	-20	-14	-15	-18	-21	-25	-18	-25	-23	-21	-30	-15	-15	-34	-35	-27	-21	-18	-25	-32	-22	-13	-18	-34	-21	-18	-36	-27	-25	-22	-19	-15	-17	-35	-21	-26	-27
38	1	-32	-32	-33	-31	-31	-26	-33	-32	-34	-22	-23	-24	-20	-18	-20	-33	-32	-26	-17	-20	-21	-27	-21	-23	-34	-34	-31	-29	-14	-12	-19	-22	-21	-21	-34	-35	-23	-24	-9	-13	-16	-25	-17	-18	-32	-15	-15	-16
39	1	-33	-33	-26	-24	-26	-24	-33	-29	-27	-34	-20	-19	-32	-16	-17	-23	-24	-20	-13	-16	-16	-25	-15	-18	-32	-24	-16	-16	-9	-8	-12	-23	-18	-17	-26	-16	-13	-10	-4	-4	-13	-18	-16	-15	-28	-14	-14	-9
40	1	-15	-19	-24	-35	-35	-35	-35	-21	-21	-27	-36	-29	-36	-36	-35	-16	-36	-36	-36	-37	-37	-36	-36	-35	-35	-36	-36	-22	-37	-37	-37	-37	-34	-35	-36	-36	-37	-35	-37	-35	-37	-34	-34	-35	-36	-34	-37	-37
41	1	-23	-15	-18	-16	-18	-19	-13	-13	-12	-9	-10	-11	-9	-14	-18	-17	-10	-4	-5	-4	-4	-5	-7	-17	-13	-5	-4	-2	0	-1	-2	-5	-7	-18	-11	-3	-4	-3	-1	-2	-3	-4	-8	-12	-6	-3	-1	-1
42	1	-9	-11	-10	-12	-13	-12	-11	-11	-12	-11	-15	-12	-12	-13	-11	-13	-13	-15	-16	-24	-17	-17	-12	-12	-8	-12	-12	-16	-16	-15	-21	-16	-12	-12	-9	-12	-14	-14	-15	-11	-16	-12	-10	-12	-9	-8	-16	-17
43	1	-32	-32	-33	-33	-33	-33	-33	-32	-34	-34	-21	-13	-16	-32	-34	-33	-13	-10	-13	-16	-13	-15	-28	-32	-34	-11	-12	-12	-14	-9	-17	-29	-19	-33	-34	-11	-7	-8	-6	-11	-15	-17	-14	-17	-26	-7	-6	-2
44	1	-32	-31	-33	-13	-11	-10	-13	-17	-15	-8	-9	-10	-12	-9	-9	-19	-15	-8	-10	-9	-9	-9	-10	-12	-21	-14	-11	-10	-10	-12	-9	-10	-9	-14	-26	-16	-10	-11	-10	-11	-11	-9	-11	-16	-25	-11	-10	-9
45	1	-14	-13	-11	-10	-8	-13	-15	-13	-13	-10	-11	-12	-10	-12	-11	-13	-13	-10	-11	-16	-22	-12	-10	-15	-19	-13	-9	-10	-13	-13	-12	-11	-14	-11	-19	-16	-13	-13	-10	-9	-12	-13	-15	-12	-25	-14	-14	-13
46	1	-32	-31	-32	-32	-25	-30	-32	-32	-33	-16	-12	-13	-17	-17	-14	-20	-16	-11	-29	-26	-25	-27	-14	-12	-26	-13	-29	-29	-3	-9	-26	-13	-13	-19	-10	-7	-32	-32	-22	-20	-24	-27	-17	-12	-9	-7	-33	-32
47	1	-31	-31	-20	-16	-15	-30	-31	-31	-7	-8	-7	-6	-7	-15	-19	-31	-6	-6	-6	-6	-5	-4	-9	-33	-7	-5	-8	-5	-8	-7	-4	-4	-23	-32	-15	-4	-5	-6	-9	-8	-5	-7	-11	-32	-33	-6	-7	-12
48	1	-21	-19	-21	-24	-26	-12	-24	-28	-16	-20	-19	-22	-18	-16	-16	-18	-20	-27	-23	-18	-23	-18	-19	-21	-19	-18	-19	-29	-31	-22	-25	-17	-23	-24	-24	-26	-28	-17	-29	-23	-21	-18	-17	-17	-18	-16	-17	-20
49	1	-30	-28	-30	-33	-27	-19	-23	-19	-22	-16	-13	-21	-18	-13	-19	-14	-34	-13	-11	-20	-14	-10	-25	-8	-33	-13	-17	-13	-23	-23	-9	-15	-14	-17	-23	-17	-12	-22	-11	-13	-15	-12	-11	-16	-24	-14	-6	-10
50	1	-32	-32	-31	-31	-25	-31	-25	-32	-32	-14	-12	-14	-11	-14	-17	-26	-22	-12	-13	-11	-13	-15	-11	-13	-34	-17	-14	-18	-9	-10	-12	-16	-14	-16	-27	-15	-14	-18	-13	-15	-18	-13	-10	-13	-17	-13	-13	-13
51	1	-33	-32	-33	-33	-33	-33	-33	-33	-34	-34	-34	-34	-34	-34	-34	-33	-34	-35	-35	-27	-26	-35	-35	-34	-34	-35	-33	-14	-5	-10	-16	-35	-34	-26	-34	-35	-27	-12	-6	-9	-11	-19	-35	-19	-35	-30	-35	-10
52	1	-32	-32	-33	-30	-27	-20	-13	-10	-29	-22	-13	-7	-9	-8	-8	-11	-8	-5	-5	-4	-7	-7	-9	-10	-11	-8	-6	-4	-3	-6	-6	-8	-9	-11	-7	-24	-5	-5	-3	-4	-5	-7	-8	-9	-4	-5	-5	-4
53	1	-25	-25	-35	-21	-25	-21	-20	-20	-33	-24	-23	-23	-21	-20	-20	-21	-19	-19	-14	-8	-8	-19	-24	-27	-22	-19	-12	-8	-6	-7	-11	-20	-36	-23	-20	-19	-11	-7	-7	-6	-13	-18	-36	-23	-21	-19	-15	-12
54	1	-15	-20	-33	-11	-14	-21	-18	-20	-16	-13	-22	-24	-34	-32	-16	-11	-26	-28	-18	-9	-9	-10	-28	-12	-21	-35	-9	-6	-5	-2	-6	-25	-18	-12	-21	-23	-8	-7	-3	-3	-6	-19	-27	-10	-19	-27	-9	-5
55	1	-16	-19	-14	-8	-10	-9	-13	-19	-13	-8	-7	-7	-9	-8	-10	-13	-6	-3	-1	-3	-3	-3	-7	-10	-11	-4	-3	-1	-1	-2	-1	-3	-9	-9	-8	-4	-2	1	0	0	-2	-4	-9	-9	-4	-2	-3	-2
56	1	-16	-11	-27	-16	-14	-3	-6	-10	-33	-18	-11	-2	-5	-4	-4	-6	-16	-10	-4	-5	-4	-3	-5	-6	-33	-16	-11	-3	-4	-5	-5	-6	-4	-9	-33	-13	-7	-6	-6	-5	-6	-5	-4	-6	-11	-8	-5	-5
57	1	-21	-16	-18	-23	-13	-15	-18	-19	-32	-15	-6	-5	-13	-17	-29	-26	-17	-12	-6	-4	-6	-10	-19	-24	-18	-15	-5	-4	-2	-4	-5	-14	-15	-16	-15	-14	-6	-3	-3	-5	-5	-14	-26	-17	-15	-8	-5	-5
58	1	-34	-33	-34	-34	-34	-34	-34	-34	-35	-35	-35	-35	-35	-35	-35	-34	-35	-36	-12	-7	-6	-13	-36	-35	-35	-36	-28	-5	-4	-2	-13	-36	-35	-34	-35	-36	-36	-6	-4	-6	-6	-36	-35	-35	-36	-36	-10	-6
59	1	-13	-14	-8	-4	-4	-3	-4	-8	-7	-4	-3	-3	-5	-2	-3	-8	-5	-3	-2	-1	-2	-1	-2	-3	-4	-3	-3	-2	-1	-1	-1	-4	-2	-5	-7	-2	-1	-2	-1	-1	0	-3	-2	-10	-2	-1	-1	-1
60	1	-33	-33	-34	-33	-33	-33	-33	-33	-34	-22	-32	-28	-27	-29	-16	-33	-24	-23	-13	-5	-5	-29	-20	-18	-34	-32	-15	-4	-4	-4	-7	-29	-16	-24	-34	-18	-12	-5	-3	-4	-8	-34	-16	-25	-25	-23	-15	-6
61	1	-33	-33	-20	-29	-23	-20	-26	-27	-25	-14	-13	-17	-22	-17	-21	-34	-16	-11	-13	-24	-12	-20	-17	-25	-34	-12	-11	-13	-34	-33	-34	-12	-18	-27	-23	-14	-12	-17	-30	-31	-30	-16	-16	-15	-18	-10	-11	-11
62	1	-32	-32	-33	-33	-33	-33	-32	-32	-33	-34	-28	-32	-34	-34	-33	-32	-34	-34	-22	-18	-17	-34	-34	-33	-33	-34	-31	-33	-28	-19	-17	-27	-26	-33	-33	-34	-35	-18	-20	-26	-28	-20	-27	-33	-34	-29	-15	-20
63	1	-30	-32	-19	-9	-14	-17	-25	-22	-17	-6	-5	-5	-6	-8	-24	-15	-8	-4	-2	-4	-4	-3	-4	-10	-16	-4	-4	-1	-3	-1	-1	-3	-5	-31	-28	-5	-2	-1	-2	-3	-2	-4	-5	-33	-15	-4	-1	-2
64	1	-33	-33	-34	-34	-20	-22	-26	-34	-32	-26	-18	-13	-11	-15	-21	-27	-24	-22	-16	-15	-13	-12	-18	-18	-22	-10	-14	-14	-7	-12	-11	-13	-20	-22	-26	-18	-11	-11	-12	-7	-12	-12	-9	-19	-13	-12	-13	-12
65	1	-35	-35	-35	-35	-35	-35	-35	-35	-36	-36	-22	-18	-21	-36	-36	-35	-30	-22	-16	-11	-13	-23	-25	-20	-36	-28	-16	-13	-7	-7	-10	-19	-25	-25	-36	-24	-15	-12	-7	-8	-11	-14	-18	-26	-21	-20	-14	-14
66	1	-17	-16	-17	-11	-12	-10	-10	-11	-12	-12	-11	-12	-10	-9	-8	-10	-12	-12	-11	-9	-5	-7	-10	-9	-11	-11	-12	-10	-4	-2	-3	-10	-7	-7	-8	-9	-9	-9	-6	-5	-4	-9	-8	-9	-9	-9	-11	-9
67	1	-26	-27	-21	-22	-18	-17	-22	-17	-27	-19	-21	-16	-15	-16	-22	-16	-16	-18	-19	-14	-13	-15	-19	-23	-20	-21	-16	-11	-8	-5	-14	-14	-23	-16	-21	-21	-12	-9	-10	-6	-10	-12	-20	-25	-18	-13	-15	-13
68	1	-33	-33	-34	-34	-30	-34	-34	-34	-34	-35	-18	-24	-27	-24	-34	-34	-35	-20	-16	-11	-15	-23	-29	-24	-35	-19	-18	-7	-1	-2	-10	-31	-33	-31	-35	-25	-12	-5	-1	1	-6	-30	-32	-34	-27	-22	-15	-6
69	1	-18	-19	-20	-20	-21	-20	-15	-15	-19	-20	-16	-22	-23	-18	-15	-14	-17	-16	-12	-10	-8	-10	-34	-19	-21	-17	-14	-10	-5	-5	-7	-10	-16	-16	-24	-15	-16	-9	-4	-5	-7	-9	-16	-14	-18	-16	-14	-10
70	1	-33	-33	-34	-34	-34	-32	-34	-34	-30	-28	-32	-33	-25	-21	-35	-34	-19	-17	-15	-15	-14	-17	-23	-35	-33	-16	-14	-12	-12	-17	-14	-15	-15	-30	-20	-16	-13	-13	-13	-19	-14	-15	-21	-32	-16	-14	-11	-8
71	1	-10	-15	-11	-9	-7	-5	-8	-8	-10	-4	-4	-3	0	-4	-5	-2	-8	-4	-2	-1	-2	-3	-4	-5	-8	-7	-4	-1	0	-4	-3	-3	-3	-2	-6	-8	-5	-2	-2	-4	-7	-3	-2	-3	-8	-7	-6	-4
72	1	-33	-33	-34	-34	-30	-22	-28	-26	-34	-23	-22	-19	-18	-18	-19	-32	-23	-19	-20	-15	-12	-18	-24	-26	-35	-28	-21	-18	-11	-8	-10	-15	-23	-25	-35	-22	-16	-14	-7	-9	-9	-25	-28	-34	-20	-20	-16	-19
73	1	-32	-31	-34	-22	-25	-25	-32	-34	-24	-25	-33	-19	-23	-35	-19	-24	-20	-36	-19	-11	-13	-27	-36	-21	-30	-34	-36	-13	-6	-8	-12	-36	-23	-29	-24	-32	-29	-14	-9	-11	-18	-36	-21	-22	-31	-19	-17	-20
74	1	-24	-21	-15	-12	-8	-9	-10	-14	-23	-12	-12	-11	-10	-10	-8	-9	-9	-10	-10	-9	-8	-8	-7	-10	-9	-9	-10	-7	-1	0	-3	-4	-9	-7	-14	-8	-10	-7	-1	1	-1	-3	-10	-8	-11	-7	-7	-4
75	1	-14	-22	-23	-19	-35	-17	-30	-25	-19	-18	-20	-21	-22	-24	-31	-28	-26	-14	-19	-19	-16	-20	-23	-28	-21	-18	-17	-7	-7	-5	-8	-20	-36	-28	-17	-17	-5	-5	-3	-5	-7	-18	-18	-26	-16	-13	-16	-4
76	1	-16	-23	-11	-17	-15	-32	-11	-16	-10	-6	-5	-5	-6	-6	-9	-11	-6	-3	-3	-4	-2	-3	-5	-18	-4	-1	-3	-4	-4	-3	-2	-4	-9	-16	-1	-2	-4	-2	-4	-5	-3	-4	-12	-18	-4	-3	-2	-3
77	1	-13	-15	-24	-19	-17	-21	-20	-14	-17	-14	-11	-12	-13	-13	-18	-16	-17	-8	-5	-1	-2	-3	-10	-17	-15	-15	-8	-1	1	0	-2	-5	-19	-13	-20	-13	-14	-3	-1	-1	-2	-5	-17	-15	-16	-12	-10	-5
78	1	-23	-26	-10	-8	-5	-21	-15	-26	-12	-5	-5	-7	-6	-11	-19	-32	-14	-4	-3	-5	-5	-4	-13	-34	-16	-18	-6	-4	-6	-6	-6	-9	-30	-34	-17	-16	-4	-4	-2	-4	-5	-8	-25	-24	-17	-9	-6	-4
79	1	-12	-11	-11	-8	-7	-9	-7	-8	-11	-7	-11	-12	-12	-9	-10	-9	-13	-11	-8	-7	-6	-10	-12	-10	-9	-11	-12	-6	-2	-2	-6	-12	-9	-13	-10	-9	-10	-8	-1	-2	-4	-12	-16	-18	-10	-9	-12	-5
80	1	-21	-16	-15	-17	-21	-31	-19	-22	-17	-17	-27	-21	-28	-33	-28	-19	-19	-22	-16	-13	-21	-18	-23	-24	-15	-20	-15	-7	-5	-8	-7	-14	-33	-18	-18	-26	-18	-6	-6	-4	-5	-5	-18	-18	-15	-19	-20	-7
81	1	-14	-16	-12	-13	-14	-13	-10	-16	-10	-12	-14	-10	-8	-11	-15	-26	-15	-11	-3	0	-1	1	-3	-7	-12	-13	-7	-3	0	0	0	-1	-3	-5	-12	-10	-7	-2	-2	-1	1	1	-1	-3	-13	-9	-5	-1
82	1	-15	-13	-19	-16	-15	-22	-27	-18	-16	-8	-4	-2	-3	-6	-4	-21	-11	-5	-1	-4	-3	-5	-3	-12	-18	-5	-2	-2	0	-1	-1	-2	-5	-19	-20	-5	-3	-2	-1	-2	-2	-2	-3	-16	-12	-1	-2	-1
83	1	-21	-18	-15	-17	-12	-12	-15	-16	-22	-11	-12	-11	-11	-12	-15	-14	-10	-8	-6	-6	-5	-9	-12	-21	-12	-9	-5	-4	-5	-2	-5	-6	-16	-15	-12	-8	-4	-2	-3	-2	-2	-5	-9	-11	-7	-8	-1	-3
84	1	-32	-27	-18	-17	-13	-13	-26	-30	-19	-8	-10	-9	-12	-13	-17	-29	-13	-9	-16	-3	-8	-8	-12	-15	-16	-13	-9	-2	1	0	-3	-13	-14	-14	-19	-16	-12	-3	-1	-3	-3	-8	-14	-13	-17	-19	-9	-5
85	1	-33	-33	-23	-17	-21	-22	-21	-29	-22	-14	-14	-13	-15	-19	-25	-20	-17	-15	-18	-15	-15	-12	-19	-20	-35	-23	-27	-28	-16	-10	-20	-22	-21	-19	-35	-20	-36	-28	-17	-11	-19	-18	-22	-34	-21	-23	-21	-28
86	1	-17	-17	-20	-20	-18	-21	-18	-16	-20	-18	-15	-16	-14	-17	-16	-17	-19	-14	-13	-11	-10	-12	-15	-17	-20	-18	-13	-12	-8	-10	-9	-14	-17	-15	-21	-16	-15	-13	-9	-12	-12	-12	-14	-15	-22	-14	-13	-12
87	1	-19	-12	-13	-16	-16	-14	-22	-13	-16	-10	-7	-5	-7	-9	-12	-19	-8	-7	-3	-2	-6	-6	-8	-14	-12	-6	-4	-4	-3	-4	-4	-6	-8	-16	-13	-6	-2	-2	-1	-2	-3	-6	-5	-10	-6	-5	-3	-1
88	1	-33	-33	-34	-24	-16	-18	-27	-31	-9	-4	-3	-2	-3	-3	-13	-13	-3	-3	-2	-3	-3	-2	-4	-3	-8	-3	-1	-1	-1	-1	-2	-3	-4	-25	-8	-3	-2	-1	-1	-1	-3	-3	-4	-32	-2	-3	-3	-3
89	1	-33	-31	-25	-29	-20	-20	-29	-33	-21	-25	-20	-20	-20	-28	-34	-33	-22	-25	-27	-25	-33	-17	-20	-29	-22	-22	-35	-36	-28	-31	-34	-21	-25	-27	-24	-18	-23	-25	-28	-24	-21	-25	-19	-22	-19	-28	-16	-27
90	1	-16	-16	-17	-17	-24	-23	-16	-19	-18	-26	-35	-35	-35	-27	-19	-19	-17	-35	-35	-36	-36	-35	-35	-17	-17	-14	-17	-31	-27	-19	-36	-36	-23	-23	-19	-14	-16	-18	-17	-15	-18	-15	-22	-27	-22	-17	-18	-18
91	1	-20	-14	-19	-17	-16	-16	-16	-10	-34	-17	-14	-12	-18	-13	-14	-13	-25	-12	-3	-3	-3	-4	-16	-26	-34	-14	-3	-2	-1	-2	-2	-10	-14	-14	-27	-13	-1	1	-1	-2	-2	-3	-16	-27	-16	-10	-2	-1
92	1	-24	-24	-32	-23	-15	-10	-9	-11	-33	-31	-27	-6	-3	-3	-1	-6	-28	-21	-4	-2	-1	-1	0	-3	-19	-14	-2	-1	-1	-2	-2	0	-3	-3	-16	-10	-1	-1	-1	0	0	0	-2	-7	-3	-1	-1	0
93	1	-27	-19	-13	-8	-6	-8	-8	-9	-12	-5	-3	-3	-3	-4	-4	-3	-8	-4	-3	-4	-4	-2	-3	-3	-11	-6	-5	-2	-2	-2	-2	-2	-1	-4	-13	-5	-4	-3	-2	-2	-1	-2	-3	-2	-7	-4	-3	-4
94	1	-31	-22	-30	-25	-23	-25	-30	-34	-35	-30	-35	-21	-27	-33	-35	-32	-33	-26	-17	-18	-16	-15	-25	-30	-35	-35	-21	-19	-8	-8	-13	-15	-26	-22	-35	-36	-36	-18	-13	-15	-14	-18	-26	-19	-35	-36	-30	-27
95	1	-22	-25	-21	-23	-13	-15	-33	-33	-34	-15	-13	-8	-7	-8	-9	-10	-24	-14	-9	-8	-8	-6	-6	-9	-34	-21	-10	-11	-11	-7	-6	-6	-8	-16	-30	-16	-10	-12	-11	-9	-8	-7	-9	-15	-22	-11	-10	-12
96	1	-32	-32	-33	-29	-12	-12	-16	-30	-33	-16	-11	-14	-13	-18	-26	-33	-11	-9	-9	-15	-3	-3	-3	-5	-34	-9	-9	-10	-4	-1	-1	-1	-1	-7	-32	-9	-8	-10	-3	0	0	-2	-5	-10	-10	-11	-9	-5
97	1	-30	-32	-33	-33	-33	-31	-32	-32	-33	-34	-34	-21	-25	-34	-33	-33	-34	-34	-25	-29	-14	-34	-34	-33	-33	-34	-35	-25	-13	-35	-32	-35	-34	-33	-34	-34	-35	-27	-28	-22	-32	-33	-34	-31	-34	-35	-35	-35
98	1	-20	-13	-13	-9	-11	-13	-13	-11	-9	-11	-9	-13	-14	-13	-13	-13	-11	-10	-9	-7	-11	-13	-13	-10	-9	-10	-8	-3	-6	-4	-9	-13	-13	-11	-12	-7	-6	-3	-6	-4	-8	-12	-12	-9	-9	-10	-9	-6
99	1	-33	-29	-33	-33	-26	-17	-33	-29	-28	-20	-7	-7	-5	-5	-10	-13	-9	-5	-4	-2	-2	-2	-5	-7	-15	-8	-5	-1	0	0	-2	-4	-6	-33	-18	-9	-5	-2	-2	0	-1	-3	-5	-32	-10	-6	-1	-1
100	1	-28	-33	-24	-19	-12	-15	-14	-33	-12	-11	-16	-15	-19	-14	-11	-15	-13	-14	-10	-7	-5	-12	-13	-14	-17	-13	-9	-2	-5	-3	-10	-13	-13	-11	-12	-20	-5	-2	-2	-2	-3	-10	-16	-11	-16	-11	-4	-3
101	1	-32	-32	-33	-33	-25	-33	-32	-32	-33	-34	-29	-27	-24	-23	-33	-32	-34	-29	-21	-12	-16	-12	-21	-23	-31	-34	-22	-12	-18	-12	-10	-12	-14	-18	-33	-34	-17	-11	-8	-8	-8	-10	-14	-13	-34	-24	-17	-10
102	1	-15	-11	-9	-6	-6	-7	-9	-8	-7	-7	-9	-9	-8	-7	-8	-9	-9	-7	-6	-7	-7	-5	-10	-8	-8	-9	-4	-4	-2	-2	-4	-7	-9	-10	-7	-5	-4	-2	-1	-2	-4	-5	-9	-8	-5	-4	-3	-2
103	1	-13	-12	-13	-14	-15	-15	-12	-13	-12	-13	-15	-16	-18	-11	-35	-23	-13	-13	-4	-4	-4	-6	-21	-33	-11	-14	-4	-3	-3	-7	-4	-8	-36	-31	-10	-12	-3	-3	-2	-3	-4	-7	-36	-28	-11	-11	-4	-3
104	1	-24	-32	-9	-11	-14	-33	-31	-32	-4	-1	-2	-1	-5	-5	-12	-33	0	-1	-2	0	-2	-5	-5	-18	-5	-2	-2	-1	0	-2	-2	-2	-5	-33	-2	-4	-1	0	-1	-1	-1	-1	-5	-21	-4	0	-1	-1
105	1	-15	-14	-16	-16	-17	-16	-18	-13	-11	-18	-22	-17	-17	-20	-17	-21	-28	-27	-8	-7	-5	-10	-21	-19	-11	-22	-8	-5	-7	-4	-5	-14	-24	-14	-13	-13	-4	-3	-2	-2	-2	-6	-20	-9	-22	-4	-6	-2
106	1	-33	-33	-34	-34	-34	-34	-33	-33	-34	-34	-35	-35	-33	-34	-34	-34	-35	-35	-25	-14	-11	-18	-35	-34	-34	-35	-22	-6	-2	-3	-5	-21	-35	-34	-35	-35	-34	-7	-4	-6	-7	-21	-35	-34	-35	-36	-34	-15
107	1	-32	-32	-30	-31	-24	-27	-25	-24	-21	-21	-16	-11	-12	-23	-24	-31	-28	-16	-8	-9	-9	-10	-17	-19	-34	-16	-9	-10	-7	-5	-12	-9	-15	-22	-34	-18	-6	-5	-2	-3	-8	-10	-14	-18	-25	-11	-6	-6
108	1	-29	-28	-31	-16	-15	-15	-18	-20	-34	-23	-14	-14	-14	-15	-19	-16	-34	-15	-12	-11	-8	-15	-15	-14	-34	-24	-23	-12	-12	-3	-6	-21	-15	-16	-34	-35	-28	-19	-15	-7	-9	-19	-15	-14	-35	-21	-21	-21
109	1	-10	-10	-8	-9	-9	-7	-10	-9	-6	-5	-6	-7	-7	-6	-8	-9	-8	-9	-7	-11	-10	-7	-6	-8	-10	-7	-8	-7	-12	-13	-10	-8	-7	-7	-7	-8	-8	-11	-12	-12	-7	-7	-8	-6	-7	-6	-7	-8
110	1	-19	-22	-22	-15	-18	-16	-15	-18	-21	-16	-7	-8	-5	-7	-9	-14	-17	-6	-4	-4	-2	-2	-7	-11	-16	-12	-4	-2	-2	-1	-3	-5	-8	-13	-16	-15	-4	-1	-2	-4	-2	-4	-11	-12	-18	-11	-6	-4
111	1	-11	-11	-10	-7	-8	-9	-8	-12	-9	-5	-11	-14	-8	-9	-8	-14	-11	-18	-19	-16	-22	-9	-10	-8	-11	-16	-30	-22	-7	-6	-9	-10	-10	-14	-11	-7	-9	-10	-10	-9	-10	-8	-8	-21	-9	-10	-10	-12
1	2	-16	-13	-14	-16	-19	-21	-18	-12	-17	-15	-14	-7	-4	-12	-17	-15	-12	-10	-3	-3	-2	-4	-15	-21	-12	-13	-3	-1	-1	0	1	-5	-18	-17	-11	-14	-4	-2	-1	-1	-1	-4	-17	-19	-16	-12	-4	-1
2	2	-10	-10	-2	-5	-9	-7	-5	-8	-9	-5	-5	-6	-7	-3	-7	-6	-3	-3	-3	-6	-5	-1	-4	-5	-3	-2	-4	-5	-6	-8	-3	-3	-6	-23	-5	-3	-1	-5	-3	-5	-3	-2	-6	-22	-2	-3	-3	-7
3	2	-32	-32	-14	-18	-15	-19	-10	-11	-19	-12	-12	-15	-8	-10	-12	-15	-10	-9	-6	-3	-2	-5	-6	-11	-12	-8	-7	-2	-1	-1	-1	-5	-9	-14	-9	-9	-7	-1	-1	0	-1	-5	-10	-11	-7	-7	-5	-3
4	2	-33	-33	-34	-34	-20	-19	-23	-33	-34	-28	-18	-13	-22	-28	-34	-34	-20	-15	-11	-6	-7	-15	-23	-30	-33	-15	-13	-3	-2	-2	-5	-26	-33	-22	-35	-21	-19	-8	-1	0	-4	-27	-35	-26	-35	-19	-10	-9
5	2	-24	-23	-16	-15	-14	-15	-16	-16	-14	-10	-14	-14	-13	-13	-12	-16	-12	-13	-12	-13	-12	-13	-11	-11	-17	-14	-13	-12	-4	-5	-9	-16	-8	-11	-18	-13	-13	-13	-3	-7	-4	-9	-9	-11	-15	-15	-12	-16
6	2	-9	-12	-16	-5	-2	-5	-8	-8	-15	-12	-2	-3	1	-5	-10	-12	-12	-4	-1	-1	1	0	-5	-8	-14	-9	-5	-4	-1	-1	-1	-3	-6	-9	-14	-13	-6	-3	-2	-2	-2	-5	-10	-13	-16	-6	-4	-2
7	2	-13	-16	-20	-31	-28	-33	-25	-13	-30	-27	-26	-9	-10	-9	-34	-22	-34	-33	-6	-2	-2	-7	-17	-34	-34	-35	-7	-3	0	-2	-4	-11	-18	-34	-26	-35	-14	-3	-4	-11	-8	-22	-35	-20	-24	-29	-13	-19
8	2	-17	-25	-16	-20	-34	-34	-29	-28	-15	-14	-27	-30	-30	-26	-27	-34	-24	-22	-22	-30	-21	-20	-26	-34	-22	-35	-36	-29	-13	-13	-22	-15	-22	-34	-18	-35	-36	-34	-10	-12	-15	-14	-23	-34	-33	-27	-23	-22
9	2	-15	-13	-15	-15	-15	-15	-24	-19	-14	-14	-17	-16	-20	-18	-27	-21	-14	-15	-14	-10	-9	-14	-15	-25	-15	-16	-14	-10	-5	-8	-14	-15	-25	-34	-17	-16	-16	-12	-8	-5	-16	-13	-22	-25	-18	-17	-21	-26
10	2	-32	-32	-33	-33	-33	-23	-26	-28	-34	-22	-13	-13	-14	-16	-20	-20	-15	-17	-15	-15	-16	-14	-11	-13	-19	-14	-11	-15	-14	-3	-6	-15	-12	-21	-25	-17	-13	-11	-1	-3	-6	-9	-14	-16	-20	-16	-10	-11
11	2	-17	-18	-13	-9	-9	-12	-10	-17	-9	-9	-12	-10	-11	-9	-15	-13	-9	-10	-8	-7	-7	-9	-18	-10	-10	-10	-8	-5	-6	-3	-4	-8	-8	-14	-11	-9	-10	-7	-4	-2	-2	-7	-9	-19	-10	-15	-9	-7
12	2	-32	-32	-33	-33	-33	-33	-32	-32	-33	-34	-34	-24	-32	-24	-23	-33	-34	-34	-34	-7	-5	-5	-4	-33	-33	-32	-25	-3	-2	-4	-2	-5	-11	-13	-12	-12	-8	-7	-4	-3	-3	-9	-11	-18	-12	-10	-14	-12
13	2	-10	-10	-10	-11	-13	-11	-11	-9	-10	-11	-11	-10	-13	-10	-9	-8	-14	-9	-6	-5	-7	-6	-5	-10	-15	-11	-8	-6	-2	-2	-4	-6	-10	-9	-12	-12	-16	-2	0	0	-1	-4	-7	-11	-16	-4	-4	-1
14	2	-32	-19	-33	-33	-26	-17	-24	-32	-33	-22	-20	-20	-18	-21	-33	-30	-34	-16	-13	-16	-22	-24	-26	-25	-33	-34	-17	-15	-21	-26	-35	-33	-20	-28	-33	-25	-18	-15	-18	-21	-35	-33	-34	-33	-34	-33	-19	-16
15	2	-30	-34	-35	-35	-35	-35	-34	-34	-35	-31	-33	-36	-36	-17	-21	-14	-23	-16	-36	-37	-37	-36	-17	-10	-35	-15	-18	-37	-21	-12	-37	-36	-8	-6	-34	-13	-20	-24	-20	-15	-28	-18	-7	-8	-10	-8	-18	-25
16	2	-15	-13	-15	-12	-17	-18	-10	-18	-13	-15	-12	-6	-8	-10	-10	-12	-15	-6	-5	-5	-5	-5	-7	-11	-12	-6	-6	-5	-5	-3	-4	-8	-6	-13	-9	-8	-5	-5	-4	-3	-5	-5	-5	-9	-11	-9	-4	-3
17	2	-31	-33	-34	-29	-28	-29	-31	-33	-27	-22	-8	-9	-8	-10	-28	-33	-15	-8	-10	-6	-5	-9	-10	-21	-17	-17	-7	-12	-4	-4	-10	-8	-14	-22	-21	-17	-13	-7	-5	-9	-12	-8	-18	-24	-28	-15	-11	-11
18	2	-34	-34	-35	-35	-34	-34	-34	-34	-35	-35	-35	-35	-35	-35	-35	-35	-35	-36	-36	-36	-36	-36	-36	-35	-35	-36	-36	-37	-23	-34	-37	-36	-36	-35	-35	-36	-36	-37	-23	-29	-37	-36	-36	-35	-36	-36	-36	-37
19	2	-9	-12	-8	-8	-9	-8	-8	-12	-9	-5	-7	-5	-7	-6	-9	-11	-7	-6	-6	-5	-7	-4	-6	-7	-9	-5	-7	-5	-7	-6	-6	-6	-5	-14	-7	-4	-4	-4	-6	-5	-5	-5	-5	-8	-5	-4	-5	-7
20	2	-15	-15	-13	-11	-16	-13	-16	-12	-16	-13	-16	-12	-12	-12	-12	-14	-15	-14	-11	-9	-9	-11	-17	-16	-17	-10	-11	-11	-4	-3	-13	-29	-15	-12	-15	-17	-12	-12	-7	-2	-11	-21	-15	-13	-20	-15	-11	-12
21	2	-32	-32	-33	-33	-31	-33	-33	-32	-33	-34	-29	-34	-32	-34	-33	-33	-25	-21	-25	-23	-19	-23	-31	-34	-11	-32	-18	-9	-12	-10	-15	-18	-23	-33	-8	-13	-17	-9	-11	-9	-7	-21	-34	-33	-12	-15	-14	-9
22	2	-13	-9	-9	-17	-11	-8	-10	-8	-17	-11	-15	-15	-12	-14	-10	-14	-12	-11	-9	-4	-3	-13	-16	-13	-8	-12	-10	-7	-4	-2	-11	-20	-15	-13	-8	-9	-10	-6	-5	-3	-5	-13	-14	-16	-11	-9	-9	-5
23	2	-18	-14	-18	-15	-19	-15	-22	-16	-14	-23	-35	-26	-30	-30	-21	-19	-18	-22	-18	-11	-14	-21	-33	-18	-18	-21	-26	-13	-8	-6	-5	-21	-29	-15	-14	-14	-25	-9	-13	-7	-3	-19	-35	-20	-12	-22	-21	-17
24	2	-15	-16	-28	-11	-7	-9	-13	-15	-20	-7	-7	-7	-8	-9	-9	-11	-9	-8	-9	-13	-11	-8	-9	-10	-12	-8	-11	-12	-10	-14	-11	-10	-10	-14	-14	-9	-11	-15	-12	-12	-9	-10	-9	-33	-9	-9	-10	-9
25	2	-34	-34	-35	-35	-34	-34	-34	-34	-35	-35	-30	-21	-35	-35	-35	-35	-35	-15	-15	-9	-14	-28	-36	-35	-33	-36	-12	-8	-4	-8	-22	-36	-36	-35	-35	-26	-17	-8	-3	-10	-20	-34	-36	-35	-36	-36	-24	-16
26	2	-32	-32	-33	-33	-31	-31	-33	-32	-34	-28	-12	-6	-6	-12	-27	-33	-31	-11	-3	-2	-2	-3	-8	-22	-31	-16	-3	-1	-1	-2	-1	-2	-11	-31	-34	-10	-2	-1	0	-1	-1	-1	-11	-33	-15	-2	-2	-2
27	2	-33	-33	-34	-26	-17	-13	-34	-33	-34	-35	-19	-18	-20	-25	-25	-34	-35	-23	-24	-26	-16	-16	-16	-22	-35	-35	-21	-17	-15	-19	-14	-18	-14	-18	-35	-19	-20	-24	-21	-16	-20	-14	-13	-23	-28	-15	-15	-20
28	2	-33	-32	-33	-33	-33	-33	-33	-33	-34	-34	-34	-34	-34	-34	-34	-33	-34	-35	-35	-35	-35	-35	-35	-34	-34	-35	-35	-36	-36	-36	-36	-35	-35	-33	-34	-35	-35	-36	-36	-36	-36	-35	-35	-34	-35	-35	-36	-36
29	2	-23	-34	-14	-16	-17	-23	-32	-34	-15	-18	-13	-14	-14	-21	-25	-22	-16	-7	-6	-4	-4	-8	-20	-20	-15	-11	-6	-5	-4	-3	-9	-9	-25	-22	-16	-9	-7	-5	-6	-5	-7	-11	-27	-35	-11	-7	-5	-5
30	2	-33	-33	-16	-17	-19	-22	-30	-17	-15	-11	-18	-25	-19	-17	-22	-20	-10	-18	-22	-35	-19	-9	-11	-17	-24	-15	-14	-17	-28	-9	-9	-13	-20	-18	-19	-16	-14	-18	-15	-18	-21	-19	-18	-22	-16	-20	-14	-18
31	2	-9	-10	-11	-11	-14	-13	-14	-10	-11	-14	-3	-2	-3	-7	-11	-10	-10	-9	-1	0	-2	-2	-8	-14	-11	-12	-3	0	0	-1	-2	-7	-14	-14	-11	-13	-16	-2	-3	-3	-4	-8	-12	-14	-13	-16	-10	-4
32	2	-33	-33	-28	-21	-14	-13	-9	-16	-32	-16	-11	-11	-9	-10	-10	-13	-21	-12	-12	-9	-9	-11	-12	-11	-22	-16	-16	-27	-24	-21	-20	-10	-12	-12	-14	-13	-18	-16	-22	-12	-16	-14	-13	-13	-15	-16	-14	-14
33	2	-33	-33	-34	-34	-34	-34	-34	-24	-34	-35	-35	-21	-18	-35	-21	-16	-35	-35	-34	-17	-15	-12	-7	-8	-35	-35	-28	-16	-7	-6	-6	-4	-4	-6	-35	-35	-19	-14	-8	-5	-6	-4	-4	-10	-33	-25	-14	-11
34	2	-33	-32	-33	-33	-33	-33	-33	-33	-34	-22	-17	-17	-26	-26	-23	-31	-26	-20	-11	-12	-12	-14	-15	-17	-34	-35	-8	-6	-5	-4	-9	-17	-18	-19	-34	-21	-7	-6	-7	-4	-5	-16	-19	-25	-11	-4	-3	-6
35	2	-24	-31	-34	-23	-17	-16	-14	-26	-15	-19	-13	-14	-18	-13	-16	-29	-18	-14	-15	-9	-12	-18	-16	-20	-16	-18	-9	-5	-4	-3	-10	-34	-23	-26	-18	-24	-13	-5	-4	-4	-5	-19	-26	-14	-29	-24	-7	-5
36	2	-17	-18	-12	-17	-17	-21	-15	-23	-15	-14	-27	-26	-26	-28	-21	-24	-17	-24	-14	-6	-5	-12	-23	-27	-12	-18	-16	-3	-2	-2	-4	-17	-28	-36	-12	-18	-21	-6	-3	-4	-4	-16	-36	-36	-16	-20	-29	-14
37	2	-29	-25	-22	-18	-15	-15	-13	-20	-32	-19	-13	-16	-12	-20	-20	-22	-34	-17	-17	-28	-24	-19	-15	-21	-34	-35	-32	-25	-19	-18	-26	-20	-17	-19	-34	-26	-30	-36	-24	-23	-20	-23	-14	-14	-33	-24	-26	-23
38	2	-32	-32	-33	-33	-21	-19	-33	-32	-34	-23	-17	-24	-15	-16	-20	-33	-34	-24	-15	-20	-15	-20	-19	-23	-34	-34	-33	-22	-12	-14	-19	-19	-20	-23	-34	-35	-18	-18	-18	-18	-19	-21	-18	-25	-34	-19	-17	-18
39	2	-33	-29	-32	-25	-26	-31	-31	-33	-24	-32	-34	-19	-32	-14	-18	-26	-26	-19	-16	-19	-14	-20	-14	-17	-34	-33	-17	-17	-7	-5	-14	-23	-16	-23	-22	-17	-11	-10	-4	-2	-11	-16	-17	-11	-35	-15	-12	-11
40	2	-16	-16	-19	-27	-29	-35	-21	-18	-28	-19	-36	-36	-36	-36	-35	-16	-36	-34	-30	-34	-37	-36	-36	-35	-35	-36	-36	-18	-37	-37	-37	-37	-14	-28	-36	-36	-37	-23	-19	-35	-37	-30	-36	-23	-28	-36	-35	-37
41	2	-20	-15	-23	-34	-19	-26	-19	-17	-17	-15	-17	-11	-11	-8	-17	-16	-15	-6	-7	-8	-6	-5	-6	-16	-14	-13	-4	-2	-2	-4	-3	-5	-7	-15	-12	-4	-3	-1	-1	-3	-3	-6	-5	-9	-8	-3	-1	-3
42	2	-8	-11	-11	-14	-10	-13	-11	-10	-11	-13	-10	-15	-12	-12	-12	-12	-13	-13	-17	-19	-21	-17	-12	-12	-9	-10	-15	-14	-14	-13	-20	-15	-11	-13	-9	-11	-14	-15	-16	-10	-13	-13	-11	-12	-12	-12	-16	-17
43	2	-32	-32	-33	-33	-33	-33	-33	-32	-34	-34	-24	-19	-16	-20	-32	-33	-13	-11	-13	-22	-16	-19	-24	-34	-34	-15	-12	-10	-14	-14	-11	-35	-34	-33	-34	-14	-7	-7	-13	-14	-16	-15	-14	-24	-35	-9	-8	-7
44	2	-32	-31	-33	-33	-16	-9	-12	-18	-33	-9	-11	-10	-11	-12	-12	-19	-11	-11	-9	-9	-9	-12	-12	-15	-25	-9	-10	-8	-9	-10	-10	-11	-15	-17	-24	-21	-11	-9	-8	-9	-9	-10	-11	-33	-16	-8	-9	-9
45	2	-13	-17	-12	-14	-9	-10	-12	-14	-13	-11	-10	-14	-10	-11	-13	-14	-14	-12	-13	-16	-16	-13	-10	-14	-18	-14	-12	-12	-13	-12	-12	-9	-16	-11	-35	-16	-16	-14	-10	-12	-13	-13	-16	-13	-24	-17	-12	-13
46	2	-32	-31	-30	-21	-22	-30	-27	-32	-22	-15	-13	-14	-17	-15	-12	-18	-13	-17	-27	-23	-25	-24	-10	-13	-27	-10	-34	-28	-2	-8	-28	-13	-19	-15	-15	-8	-30	-32	-20	-7	-28	-28	-22	-14	-13	-11	-28	-20
47	2	-31	-31	-24	-20	-32	-21	-31	-31	-9	-7	-7	-7	-6	-27	-32	-31	-7	-5	-5	-7	-8	-8	-6	-23	-10	-6	-6	-5	-5	-4	-4	-5	-13	-32	-29	-29	-10	-7	-10	-5	-3	-5	-7	-17	-33	-7	-8	-28
48	2	-20	-20	-31	-21	-22	-19	-15	-15	-16	-16	-22	-19	-19	-18	-23	-16	-19	-18	-21	-24	-16	-16	-21	-29	-18	-18	-17	-24	-26	-25	-21	-25	-22	-22	-21	-15	-27	-18	-24	-23	-22	-14	-21	-16	-14	-17	-16	-20
49	2	-18	-26	-25	-19	-14	-15	-19	-21	-15	-9	-7	-7	-9	-6	-8	-11	-10	-9	-4	-8	-7	-5	-9	-14	-14	-7	-6	-6	-9	-7	-7	-8	-9	-10	-10	-9	-5	-4	-5	-8	-6	-6	-8	-29	-7	-14	-4	-4
50	2	-32	-26	-20	-22	-22	-31	-21	-30	-21	-16	-14	-14	-13	-16	-14	-24	-14	-12	-12	-13	-15	-15	-12	-13	-34	-19	-15	-13	-16	-13	-16	-12	-12	-19	-34	-22	-14	-15	-14	-21	-22	-11	-16	-17	-21	-15	-15	-16
51	2	-33	-32	-33	-33	-33	-33	-33	-33	-34	-34	-34	-26	-26	-34	-34	-33	-34	-35	-13	-16	-14	-21	-35	-34	-34	-35	-35	-17	-4	-11	-13	-21	-29	-21	-34	-35	-35	-36	-10	-10	-12	-12	-20	-18	-35	-31	-33	-11
52	2	-32	-26	-28	-25	-18	-7	-8	-9	-29	-11	-9	-6	-9	-9	-6	-7	-8	-3	-2	-4	-6	-7	-7	-8	-11	-5	-5	-1	-3	-5	-4	-6	-8	-10	-4	-15	-3	-1	-2	-3	-4	-5	-7	-9	-4	-3	-2	-2
53	2	-20	-24	-25	-31	-35	-25	-22	-22	-27	-30	-27	-27	-19	-23	-20	-26	-21	-18	-16	-11	-14	-18	-23	-33	-33	-18	-16	-13	-9	-11	-12	-21	-34	-31	-24	-20	-14	-10	-8	-13	-13	-20	-27	-35	-19	-21	-13	-12
54	2	-14	-18	-13	-20	-26	-33	-24	-12	-14	-12	-9	-13	-10	-34	-17	-12	-21	-11	-10	-8	-6	-9	-24	-19	-23	-28	-7	-4	-2	-4	-9	-8	-24	-9	-24	-26	-17	-6	-3	-5	-8	-26	-32	-25	-21	-28	-11	-8
55	2	-16	-19	-9	-8	-10	-11	-13	-14	-7	-8	-6	-8	-8	-7	-9	-9	-6	-4	-2	-2	-2	-3	-6	-10	-9	-2	-3	-2	-1	-1	-2	-3	-8	-8	-9	-3	-3	-3	-2	-1	2	-3	-8	-8	-4	-1	-3	-2
56	2	-26	-30	-33	-22	-18	-19	-11	-22	-33	-18	-7	-6	-6	-6	-6	-12	-28	-7	-6	-4	-5	-5	-4	-8	-33	-21	-7	-6	-5	-5	-5	-4	-4	-11	-33	-16	-7	-5	-4	-5	-5	-5	-5	-6	-14	-7	-5	-5
57	2	-18	-15	-18	-22	-13	-22	-16	-31	-35	-16	-7	-9	-8	-14	-29	-31	-17	-9	-6	-6	-6	-9	-17	-22	-17	-16	-14	-7	-7	-9	-12	-16	-20	-16	-22	-17	-5	-3	-7	-8	-11	-15	-18	-13	-16	-11	-6	-7
58	2	-34	-33	-34	-34	-34	-34	-24	-34	-35	-32	-30	-13	-10	-14	-33	-34	-33	-22	-8	-5	-4	-9	-15	-17	-35	-28	-8	-6	-5	-4	-5	-9	-9	-34	-35	-29	-9	-5	-4	-8	-6	-14	-19	-35	-36	-15	-7	-5
59	2	-11	-12	-9	-4	-4	-6	-4	-14	-7	-3	-1	-3	-3	-1	-3	-14	-3	-3	-2	-3	-3	-3	-3	-1	-3	-2	-3	-2	-3	-1	-2	-2	-1	-16	-4	-3	-2	-1	-2	-1	-3	-3	-2	-18	-3	-1	-2	-1
60	2	-33	-33	-34	-33	-25	-33	-33	-33	-34	-21	-18	-25	-21	-15	-16	-31	-34	-27	-16	-8	-13	-14	-18	-16	-34	-30	-15	-3	-2	-2	-3	-21	-18	-20	-34	-25	-10	-7	-3	-4	-17	-26	-18	-25	-20	-17	-18	-10
61	2	-33	-33	-29	-25	-19	-21	-31	-25	-25	-14	-21	-17	-22	-19	-34	-33	-21	-12	-14	-18	-14	-21	-17	-23	-34	-12	-13	-13	-28	-26	-29	-20	-19	-16	-25	-12	-10	-17	-27	-24	-22	-20	-18	-16	-17	-12	-12	-15
62	2	-32	-32	-33	-33	-33	-33	-32	-32	-33	-34	-34	-34	-31	-34	-33	-32	-34	-34	-32	-24	-24	-29	-34	-33	-33	-34	-33	-33	-26	-23	-20	-26	-29	-31	-33	-32	-31	-14	-24	-26	-33	-15	-17	-33	-34	-33	-14	-16
63	2	-32	-28	-7	-3	-4	-7	-10	-15	-4	-4	-1	-2	-5	-10	-7	-13	-4	-3	-3	-4	-4	-5	-7	-7	-16	-6	-4	-1	-2	-4	-5	-8	-7	-17	-16	-9	-5	-3	-4	-5	-4	-6	-7	-26	-5	-7	-6	-5
64	2	-33	-33	-34	-34	-22	-23	-24	-32	-29	-19	-16	-10	-12	-11	-23	-25	-16	-15	-10	-10	-11	-10	-11	-13	-35	-15	-11	-9	-9	-12	-7	-10	-10	-14	-35	-11	-13	-8	-9	-7	-6	-10	-8	-15	-21	-13	-12	-14
65	2	-35	-35	-35	-35	-35	-35	-35	-35	-31	-31	-29	-17	-18	-36	-36	-35	-25	-15	-19	-13	-15	-26	-34	-24	-36	-26	-20	-11	-6	-18	-16	-19	-24	-25	-36	-21	-16	-11	-5	-9	-10	-15	-21	-20	-24	-15	-15	-10
66	2	-19	-13	-9	-8	-12	-15	-11	-12	-12	-10	-9	-12	-10	-9	-10	-11	-7	-10	-6	-5	-4	-12	-11	-11	-12	-9	-11	-6	-2	-2	-4	-9	-8	-11	-9	-9	-9	-3	-3	-4	-4	-10	-8	-9	-12	-8	-10	-9
67	2	-32	-33	-36	-18	-20	-20	-24	-24	-36	-24	-18	-17	-14	-13	-14	-23	-20	-19	-19	-14	-8	-15	-16	-20	-34	-18	-16	-12	-5	-7	-12	-11	-18	-22	-23	-20	-16	-10	-4	-7	-9	-12	-14	-21	-22	-14	-14	-11
68	2	-33	-33	-34	-27	-16	-21	-34	-34	-34	-14	-16	-19	-22	-17	-34	-34	-15	-15	-14	-13	-12	-19	-29	-21	-35	-16	-12	-3	-4	-6	-12	-28	-25	-27	-35	-16	-12	-9	-3	-6	-4	-15	-35	-14	-21	-15	-16	-11
69	2	-20	-20	-13	-15	-20	-17	-14	-14	-19	-18	-15	-17	-16	-18	-12	-12	-14	-18	-11	-10	-9	-10	-16	-14	-20	-15	-15	-9	-4	-6	-7	-10	-16	-16	-22	-17	-14	-8	-7	-8	-7	-11	-17	-15	-18	-13	-14	-15
70	2	-33	-33	-34	-34	-34	-34	-34	-34	-35	-29	-35	-35	-35	-27	-35	-34	-35	-20	-17	-20	-16	-16	-28	-33	-33	-18	-15	-11	-12	-14	-18	-20	-28	-32	-25	-16	-11	-10	-11	-16	-18	-16	-18	-32	-17	-15	-13	-9
71	2	-11	-11	-16	-13	-8	-9	-8	-9	-13	-8	-3	-6	-5	-6	-4	-5	-9	-6	-3	-4	-3	-3	-3	-3	-11	-7	-3	-2	-2	-2	-3	-4	-2	-1	-10	-7	-5	-3	-2	-3	-2	-1	-3	-5	-8	-6	-2	-3
72	2	-33	-33	-34	-34	-20	-15	-15	-15	-29	-23	-18	-16	-14	-17	-19	-18	-19	-17	-17	-14	-12	-16	-18	-19	-35	-16	-13	-11	-9	-8	-12	-16	-21	-21	-35	-20	-13	-15	-8	-6	-9	-16	-19	-16	-15	-17	-14	-15
73	2	-34	-33	-32	-23	-29	-20	-32	-34	-33	-35	-35	-24	-35	-31	-24	-26	-24	-30	-20	-20	-20	-25	-29	-31	-33	-25	-29	-20	-15	-10	-15	-36	-27	-26	-28	-30	-34	-15	-11	-14	-19	-36	-28	-35	-36	-24	-17	-21
74	2	-32	-20	-17	-12	-8	-8	-9	-9	-11	-10	-10	-8	-8	-10	-9	-8	-9	-11	-9	-5	-4	-3	-7	-8	-10	-9	-8	-5	-1	-2	0	-5	-10	-7	-12	-7	-9	-6	-3	-2	0	-4	-10	-7	-7	-10	-9	-5
75	2	-14	-16	-15	-22	-29	-23	-23	-26	-16	-19	-9	-20	-31	-23	-28	-35	-19	-15	-14	-16	-15	-20	-27	-33	-16	-16	-14	-9	-5	-5	-15	-22	-28	-35	-18	-15	-15	-8	2	-4	-11	-21	-34	-15	-10	-12	-17	-9
76	2	-22	-31	-15	-16	-29	-32	-17	-17	-6	-7	-6	-8	-5	-3	-13	-15	-3	-3	-2	-3	-2	-2	-3	-15	-2	-1	-1	-2	-3	-2	-2	-4	-15	-16	-5	-1	-3	-3	-1	-1	-1	-2	-10	-18	-3	-2	-1	-2
77	2	-10	-11	-18	-22	-22	-17	-15	-12	-12	-15	-12	-11	-9	-12	-19	-13	-16	-7	-4	-2	-2	-3	-14	-28	-9	-8	-6	-3	1	0	0	-5	-23	-12	-10	-10	-11	-4	-1	-2	-1	-5	-14	-15	-11	-10	-8	-5
78	2	-9	-21	-5	-2	-4	-10	-15	-18	-10	-5	-2	-4	-4	-4	-16	-24	-8	-5	-2	-3	-1	-2	-6	-26	-12	-8	-4	-1	-1	0	-2	-5	-28	-34	-13	-9	-3	-3	-2	-1	-2	-4	-16	-18	-11	-7	-6	-7
79	2	-10	-10	-10	-8	-8	-8	-9	-9	-8	-7	-7	-16	-16	-7	-8	-10	-10	-11	-9	-12	3	-10	-9	-9	-9	-10	-8	-7	-2	0	-4	-16	-13	-16	-10	-13	-13	-5	-3	-3	-7	-5	-16	-16	-8	-11	-13	-9
80	2	-33	-26	-18	-14	-15	-19	-17	-15	-20	-18	-21	-24	-33	-19	-21	-22	-18	-20	-17	-13	-10	-12	-18	-16	-16	-24	-17	-7	-3	-3	-4	-12	-17	-16	-15	-19	-11	-9	-1	-2	-4	-6	-17	-22	-14	-19	-16	-10
81	2	-18	-13	-11	-13	-13	-13	-12	-15	-12	-17	-17	-10	-6	-8	-15	-22	-12	-13	-5	-2	-1	0	-3	-6	-13	-9	-7	-3	-1	0	0	-1	-3	-9	-12	-10	-7	-2	-1	0	1	1	-1	-4	-14	-11	-4	-3
82	2	-25	-16	-19	-16	-14	-16	-18	-17	-19	-11	-4	-4	-4	-3	-12	-19	-13	-4	-4	-3	-5	-4	-5	-16	-14	-6	-4	-7	-5	-4	-2	-5	-6	-15	-15	-6	-4	-4	-7	-9	-4	-6	-6	-13	-7	-2	-3	-2
83	2	-18	-29	-19	-12	-11	-16	-17	-33	-28	-12	-13	-13	-9	-10	-12	-15	-11	-14	-7	-5	-9	-9	-13	-28	-15	-10	-4	-4	-3	-3	-5	-10	-10	-15	-16	-8	-3	-2	-4	-3	-4	-8	-9	-14	-11	-9	-4	-3
84	2	-32	-32	-22	-14	-9	-15	-22	-32	-15	-11	-11	-10	-10	-14	-19	-27	-16	-9	-11	-8	-6	-7	-12	-11	-14	-17	-8	-4	-3	-3	-5	-11	-11	-15	-16	-15	-12	-4	-3	-4	-4	-9	-10	-12	-19	-20	-12	-7
85	2	-33	-33	-23	-22	-19	-20	-21	-29	-34	-15	-11	-15	-17	-18	-20	-20	-16	-14	-17	-14	-16	-15	-19	-24	-35	-19	-30	-22	-14	-17	-23	-18	-17	-19	-35	-18	-36	-24	-14	-14	-28	-18	-16	-28	-23	-24	-33	-28
86	2	-18	-16	-22	-20	-19	-17	-19	-18	-22	-15	-20	-17	-21	-16	-19	-17	-20	-14	-15	-13	-16	-16	-15	-18	-20	-15	-14	-15	-9	-9	-17	-11	-17	-16	-22	-16	-17	-16	-15	-11	-15	-15	-20	-17	-25	-15	-14	-17
87	2	-15	-23	-14	-13	-19	-16	-18	-17	-17	-14	-10	-6	-6	-13	-13	-23	-9	-5	-4	-4	-6	-4	-5	-17	-13	-10	-4	-2	-2	-4	-4	-5	-6	-24	-15	-7	-4	-2	-4	-2	-4	-5	-5	-17	-7	-4	-3	-4
88	2	-33	-33	-34	-11	-15	-16	-25	-33	-21	-2	-2	-2	-3	-3	-4	-17	-2	0	-2	-3	-4	-4	-3	-3	-10	-2	-1	0	-2	-6	-3	-5	-5	-24	-7	-4	-1	-2	-4	-4	-4	-4	-3	-32	-4	-2	-3	-4
89	2	-33	-33	-22	-22	-15	-15	-18	-33	-19	-18	-16	-13	-18	-17	-26	-33	-15	-22	-24	-25	-22	-15	-18	-24	-15	-26	-30	-23	-15	-24	-36	-20	-16	-17	-29	-15	-18	-21	-17	-21	-24	-16	-20	-24	-14	-17	-17	-17
90	2	-16	-17	-16	-17	-34	-19	-18	-20	-19	-26	-35	-35	-35	-35	-26	-19	-22	-35	-35	-36	-32	-35	-35	-20	-18	-15	-24	-36	-23	-27	-36	-36	-23	-20	-23	-18	-19	-18	-18	-17	-17	-16	-18	-29	-21	-17	-18	-17
91	2	-15	-16	-16	-15	-13	-19	-14	-12	-24	-15	-15	-12	-12	-15	-16	-17	-17	-11	-4	-5	-5	-6	-14	-18	-24	-17	-5	-2	-6	-1	-4	-5	-16	-13	-34	-12	-4	-3	-1	-2	-2	-3	-12	-19	-15	-11	-4	-1
92	2	-23	-29	-32	-28	-24	-20	-6	-5	-31	-33	-13	-3	-2	-1	-2	-6	-20	-18	-2	-5	-1	-1	-1	-2	-20	-13	-3	1	-1	1	1	1	-1	-2	-20	-10	-1	0	-1	-1	0	0	-2	-2	-3	-3	-1	1
93	2	-23	-16	-11	-9	-5	-5	-10	-11	-11	-5	-1	-2	-3	-3	-5	-7	-7	-3	-2	0	-2	-1	-2	-1	-10	-5	-5	-2	0	0	0	0	-2	-1	-10	-4	-3	-3	-1	0	0	0	-4	-3	-6	-4	-2	-1
94	2	-19	-33	-34	-32	-25	-21	-26	-29	-35	-28	-35	-29	-14	-28	-35	-34	-35	-21	-17	-11	-7	-17	-28	-35	-35	-35	-27	-14	-6	-3	-13	-18	-26	-20	-35	-36	-34	-20	-8	-5	-12	-13	-19	-17	-35	-36	-36	-13
95	2	-21	-33	-34	-21	-15	-20	-33	-33	-34	-21	-13	-8	-8	-9	-10	-13	-28	-15	-9	-10	-8	-6	-8	-9	-23	-17	-21	-11	-9	-6	-5	-8	-8	-13	-34	-17	-13	-11	-15	-13	-8	-7	-7	-12	-23	-13	-12	-12
96	2	-32	-30	-33	-26	-15	-17	-19	-32	-33	-15	-11	-16	-24	-17	-17	-33	-12	-11	-11	-14	-8	-2	-4	-5	-34	-8	-11	-11	-2	-1	-1	-3	-3	-6	-34	-9	-11	-7	-4	-2	-1	-1	-3	-8	-12	-15	-9	-4
97	2	-32	-32	-33	-33	-33	-33	-32	-32	-33	-34	-32	-34	-34	-32	-33	-32	-34	-34	-32	-35	-29	-30	-34	-33	-33	-34	-33	-20	-26	-35	-35	-35	-34	-33	-33	-34	-35	-31	-25	-29	-35	-35	-34	-33	-34	-33	-35	-35
98	2	-9	-10	-12	-15	-9	-19	-13	-11	-13	-10	-11	-12	-9	-12	-12	-13	-9	-9	-8	-8	-7	-14	-13	-13	-9	-9	-6	-3	-1	-2	-10	-14	-15	-11	-10	-10	-5	-2	-3	-2	-9	-12	-11	-13	-10	-9	-7	-5
99	2	-33	-32	-33	-33	-33	-17	-33	-33	-20	-14	-6	-5	-5	-4	-5	-6	-8	-8	-3	0	0	-2	-3	-7	-15	-9	-6	-2	0	1	-1	-1	-5	-22	-11	-7	-3	-1	1	1	0	0	-1	-34	-10	-3	0	1
100	2	-28	-33	-16	-17	-17	-13	-12	-33	-16	-14	-14	-16	-15	-14	-8	-15	-15	-19	-11	-6	-7	-9	-10	-11	-15	-18	-9	-1	-2	-2	-4	-11	-12	-10	-15	-21	-5	-3	-1	-2	-5	-7	-17	-11	-12	-10	-5	-3
101	2	-32	-32	-33	-25	-31	-17	-30	-32	-33	-34	-16	-26	-24	-15	-24	-32	-34	-15	-16	-11	-16	-11	-12	-17	-33	-34	-18	-16	-24	-15	-8	-8	-13	-15	-33	-34	-24	-17	-6	-5	-8	-10	-16	-15	-34	-26	-10	-7
102	2	-11	-12	-9	-9	-8	-7	-7	-8	-8	-7	-9	-8	-9	-7	-7	-10	-8	-6	-6	-9	-4	-6	-11	-9	-7	-8	-4	-2	-2	0	-3	-7	-9	-12	-8	-5	-4	-2	-1	-1	-2	-3	-8	-9	-6	-3	-2	-2
103	2	-10	-10	-12	-12	-24	-22	-14	-9	-12	-12	-14	-22	-21	-18	-35	-15	-12	-15	-7	-2	-3	-7	-22	-29	-10	-8	-5	-2	-2	-4	-2	-11	-27	-16	-9	-9	-5	-2	-1	-1	-3	-6	-28	-17	-9	-9	-4	-2
104	2	-32	-32	-9	-11	-9	-31	-33	-32	-4	-7	-5	-5	-5	-18	-34	-33	0	-2	-2	-3	-4	-5	-14	-24	-1	0	-2	-2	-2	-4	-3	-5	-14	-33	-2	-1	0	-2	-1	-1	-2	-5	-25	-22	-2	0	-2	-3
105	2	-18	-20	-12	-15	-18	-18	-18	-17	-12	-18	-15	-16	-33	-19	-21	-15	-23	-19	-10	-6	-4	-16	-22	-24	-13	-18	-10	-5	-3	-8	-4	-12	-22	-17	-13	-22	-7	-3	-2	-2	-1	-5	-19	-12	-27	-14	-9	-13
106	2	-33	-33	-34	-34	-34	-34	-33	-33	-34	-32	-35	-35	-27	-34	-34	-34	-35	-33	-13	-6	-12	-16	-35	-34	-34	-35	-16	-7	-1	1	-9	-16	-35	-34	-35	-35	-26	-8	-1	1	-8	-16	-35	-34	-35	-36	-36	-16
107	2	-32	-32	-33	-23	-33	-25	-19	-33	-34	-19	-14	-14	-21	-20	-16	-28	-34	-13	-8	-7	-11	-10	-17	-19	-34	-24	-8	-8	-3	-6	-8	-13	-15	-25	-28	-18	-8	-6	-3	-6	-8	-11	-14	-19	-18	-11	-6	-9
108	2	-33	-30	-33	-19	-20	-14	-16	-25	-34	-25	-15	-16	-14	-20	-17	-22	-34	-16	-16	-7	-6	-12	-16	-19	-34	-15	-26	-12	-7	-4	-13	-23	-16	-21	-34	-35	-35	-22	-18	-25	-20	-22	-14	-17	-35	-21	-23	-19
109	2	-10	-13	-9	-9	-9	-10	-12	-10	-12	-9	-9	-11	-10	-10	-9	-8	-8	-12	-11	-12	-11	-11	-8	-9	-13	-9	-12	-12	-15	-12	-11	-10	-9	-10	-11	-8	-11	-11	-14	-12	-8	-8	-10	-9	-10	-8	-8	-9
110	2	-17	-13	-17	-13	-12	-10	-10	-18	-18	-9	-11	-7	-7	-10	-6	-13	-16	-13	-5	-3	-2	-1	-4	-12	-19	-11	-2	-3	-6	-2	-2	-6	-8	-15	-15	-15	-3	-2	-4	-1	-2	-4	-9	-12	-18	-7	-7	-6
111	2	-13	-12	-9	-10	-10	-10	-11	-12	-11	-11	-11	-14	-11	-11	-10	-15	-12	-17	-16	-16	-19	-10	-11	-10	-12	-12	-21	-17	-5	-6	-11	-12	-10	-21	-11	-9	-9	-9	-11	-12	-14	-12	-11	-26	-12	-9	-9	-10
[truncated: 20 more columns]
