# Supplementary material for: Investigating the clinical validity of the guided progression analysis definition with 10–2 visual field in retinitis pigmentosa
Source: PLoS One. 2023 Sep 8;18(9):e0291208. doi: 10.1371/journal.pone.0291208 (PMC10490847; doi:10.1371/journal.pone.0291208)
Supplement: S2 File — (CSV) [file pone.0291208.s002.csv]

ID	VFNo	TD_1	TD_2	TD_3	TD_4	TD_5	TD_6	TD_7	TD_8	TD_9	TD_10	TD_11	TD_12	TD_13	TD_14	TD_15	TD_16	TD_17	TD_18	TD_19	TD_20	TD_21	TD_22	TD_23	TD_24	TD_25	TD_26	TD_27	TD_28	TD_29	TD_30	TD_31	TD_32	TD_33	TD_34	TD_35	TD_36	TD_37	TD_38	TD_39	TD_40	TD_41	TD_42	TD_43	TD_44	TD_45	TD_46	TD_47	TD_48
1	1	-18	-31	-24	-15	-15	-18	-13	-18	-20	-24	-27	-18	-11	-4	-5	-10	-23	-8	-8	-4	-2	-3	-6	-11	-31	-8	-8	-3	-2	-1	-3	-7	-11	-12	-27	-23	-8	-3	-1	0	-2	-6	-11	-18	-35	-12	-4	-3
1	2	-33	-33	-34	-27	-29	-23	-15	-30	-26	-21	-18	-12	-15	-4	-11	-34	-11	-12	-3	-4	-1	-1	-7	-24	-15	-9	-8	-2	-2	0	0	-2	-11	-26	-16	-6	-2	0	1	1	0	-2	-2	-6	-15	-2	0	0
1	3	-15	-24	-17	-13	-11	-11	-15	-12	-17	-14	-21	-10	-10	-2	-3	-1	-11	-11	-3	-1	0	-1	-1	-1	-10	-9	-2	-1	0	0	0	-2	-3	-3	-14	-10	-2	0	1	1	0	-2	-1	-2	-6	-1	-1	0
1	4	-22	-14	-13	-17	-14	-8	-10	-8	-11	-15	-14	-13	-4	-1	-4	-4	-9	-7	-4	-2	-2	-1	-3	-1	-11	-8	-7	-2	-3	0	-1	-2	-2	-5	-9	-8	-6	-2	0	-1	-1	-3	-3	-4	-8	-3	-4	0
1	5	-24	-15	-28	-9	-15	-13	-11	-11	-12	-7	-17	-14	-5	-3	-5	-5	-8	-8	-4	-1	-1	-2	-3	-3	-14	-8	-4	-2	-1	0	0	-1	-3	-3	-13	-7	-3	-1	-1	1	0	0	-2	-1	-10	-3	-1	0
1	6	-18	-19	-19	-14	-13	-9	-12	-17	-10	-12	-19	-12	-11	-6	-3	-6	-14	-12	-5	-2	-1	-1	-3	-8	-10	-7	-3	0	0	0	-1	-1	-3	-5	-12	-8	-2	0	1	2	0	0	-2	-1	-7	-2	-1	-1
1	7	-18	-21	-13	-13	-15	-12	-7	-11	-11	-12	-18	-10	-3	-4	-5	-3	-12	-11	-9	-1	-3	-3	-2	-1	-14	-12	-4	-2	-2	-3	-1	-2	-2	-4	-19	-6	-3	-2	-2	-1	-2	-2	-4	-3	-7	-1	-2	-2
1	8	-25	-29	-18	-14	-18	-15	-21	-18	-16	-10	-23	-12	-15	-9	-13	-9	-12	-11	-9	-5	-3	-3	-3	-7	-15	-9	-8	-4	-3	-3	-3	-3	-5	-4	-12	-8	-4	-3	-2	-3	-4	-4	-5	-13	-5	-3	-2	-3
1	9	-27	-26	-29	-19	-18	-14	-15	-19	-19	-14	-21	-12	-10	-5	-5	-9	-9	-8	-7	-3	-1	-3	-2	-7	-17	-9	-7	-3	-2	-1	-1	-3	-5	-5	-14	-9	-5	-2	-3	-1	-1	-3	-4	-9	-8	-4	-3	-3
1	10	-27	-19	-14	-13	-11	-12	-11	-12	-16	-9	-10	-9	-10	-5	-5	-4	-11	-9	-9	-3	-3	-2	-3	-5	-28	-11	-7	-5	-1	-1	-1	-3	-3	-3	-14	-10	-6	-4	-3	-3	-1	-2	-3	-5	-9	-4	-3	-2
2	1	-33	-31	-6	-5	-7	-7	-10	-34	-8	-6	-5	-6	-6	-6	-5	-13	-7	-6	-4	-3	-2	-3	-5	-7	-8	-5	-3	-1	-1	0	-2	-5	-7	-11	-5	-5	-3	-2	-1	0	-1	-4	-9	-7	-5	-5	-5	-1
2	2	-10	-15	-10	-10	-7	-8	-11	-21	-7	-7	-6	-5	-6	-7	-7	-29	-5	-5	-4	-2	-2	-5	-7	-10	-10	-7	-7	-3	-1	-2	-1	-7	-8	-9	-6	-6	-5	-3	-1	-1	-2	-5	-6	-7	-6	-6	-5	-5
2	3	-33	-26	-7	-6	-9	-7	-15	-33	-9	-7	-7	-7	-8	-4	-10	-30	-7	-3	-4	-3	-4	-3	-4	-8	-10	-7	-6	-2	-1	-1	-2	-4	-7	-15	-9	-8	-6	-3	-2	-1	-2	-3	-6	-11	-7	-8	-6	-3
2	4	-33	-33	-9	-8	-9	-7	-16	-33	-9	-8	-7	-6	-7	-5	-4	-18	-10	-7	-4	-3	-4	-3	-5	-9	-9	-7	-5	-2	-1	0	-3	-5	-8	-14	-7	-8	-5	-2	-2	-2	-1	-3	-8	-9	-6	-6	-5	-4
2	5	-21	-33	-10	-6	-17	-9	-18	-21	-10	-7	-6	-7	-6	-6	-7	-32	-8	-6	-6	-4	-2	-5	-7	-7	-7	-7	-6	-1	-1	-1	-2	-7	-7	-34	-8	-6	-5	-3	0	-2	-2	-7	-8	-9	-7	-9	-7	-4
2	6	-33	-33	-13	-8	-7	-7	-18	-33	-8	-6	-6	-6	-6	-6	-8	-25	-7	-7	-4	-3	-2	-4	-7	-8	-9	-7	-6	-2	-1	-1	-2	-6	-8	-27	-9	-9	-7	-2	-2	-2	-3	-6	-6	-7	-9	-7	-7	-4
2	7	-33	-33	-12	-7	-21	-6	-17	-33	-8	-7	-7	-7	-7	-6	-8	-32	-7	-7	-6	-5	-3	-5	-9	-8	-9	-8	-7	-3	-2	-1	-1	-7	-8	-32	-8	-9	-7	-3	-2	0	-1	-8	-8	-8	-7	-8	-6	-3
2	8	-33	-33	-32	-8	-34	-7	-31	-33	-8	-7	-7	-8	-9	-7	-14	-34	-8	-6	-6	-5	-4	-6	-6	-10	-11	-10	-6	-2	-1	0	-3	-9	-8	-34	-9	-10	-8	-4	-1	-1	-3	-8	-10	-13	-8	-8	-8	-6
2	9	-33	-33	-18	-9	-32	-6	-33	-33	-11	-10	-7	-8	-7	-7	-14	-34	-9	-9	-7	-7	-6	-6	-8	-10	-11	-9	-7	-4	-2	-2	-3	-7	-8	-34	-10	-9	-9	-4	-1	-2	-4	-8	-9	-21	-8	-8	-8	-6
2	10	-33	-33	-34	-10	-22	-6	-33	-33	-9	-7	-5	-6	-6	-7	-26	-33	-9	-8	-5	-4	-3	-6	-7	-19	-12	-9	-8	-4	-3	-2	-3	-7	-6	-34	-12	-9	-8	-6	-2	-2	-2	-7	-12	-32	-9	-8	-6	-5
3	1	-7	-10	-4	-5	-5	-5	-4	-11	-3	-2	-3	-5	-5	-5	-5	-10	-5	-3	-5	-10	-5	-5	-7	-6	-4	-3	-4	-8	-5	-6	-5	-4	-6	-12	-3	-3	-4	-5	-5	-5	-5	-4	-5	-12	-5	-6	-7	-4
3	2	-7	-8	-7	-5	-2	-2	-7	-12	-3	-4	-6	-3	-2	-4	-7	-12	-3	-4	-4	-2	-3	-5	-6	-8	0	-3	-4	-3	-2	-2	-2	-4	-5	-12	-4	-5	-4	-1	-3	-2	-3	-3	-4	-12	-3	-4	-3	-3
3	3	-11	-13	-7	-5	-5	-6	-7	-10	-5	-5	-4	-3	-4	-5	-6	-11	-3	-4	-3	-3	-5	-4	-6	-10	-3	-7	-5	-3	-2	-2	-2	-8	-7	-15	-2	-1	-2	-5	-4	-3	-4	-5	-5	-11	-1	-3	-5	-4
3	4	-16	-13	-9	-5	-4	-6	-11	-13	-6	-5	-5	-7	-5	-7	-9	-15	-3	-3	-9	-4	-4	-6	-8	-12	-3	-3	-4	-6	-3	-6	-7	-5	-11	-15	-4	-4	-3	-4	-4	-4	-4	-4	-6	-14	-4	-2	-3	-6
3	5	-15	-14	-10	-6	-6	-8	-9	-12	-8	-4	-3	-4	-5	-6	-7	-11	-4	-4	-3	0	-3	-5	-3	-9	-4	-4	-7	-6	-2	-2	-2	-2	-5	-14	-9	-6	-3	-4	-2	-4	-2	-2	-4	-12	-4	-3	-2	-2
3	6	-12	-14	-13	-9	-9	-8	-16	-15	-8	-5	-4	-7	-8	-4	-14	-16	-3	-4	-5	-4	-4	-5	-6	-11	-5	-3	-5	-5	-3	-4	-3	-5	-9	-15	-4	-3	-4	-5	-2	-2	-3	-4	-7	-14	-5	-4	-4	-3
3	7	-12	-13	-15	-14	-15	-15	-15	-14	-14	-11	-5	-8	-7	-11	-14	-20	-7	-4	-3	-6	-4	-4	-7	-22	-11	-4	-4	-3	-4	-2	-2	-5	-10	-14	-12	-4	-5	-3	-5	-3	-4	-5	-9	-15	-5	-4	-3	-6
3	8	-15	-13	-13	-14	-17	-18	-17	-14	-13	-17	-10	-12	-12	-14	-18	-16	-15	-6	-5	-2	-1	-8	-10	-16	-11	-10	-6	-2	-1	1	-1	-5	-16	-22	-14	-8	-4	-2	-2	0	-2	-6	-13	-17	-10	-5	-2	-2
3	9	-21	-13	-16	-16	-13	-13	-14	-16	-14	-17	-18	-15	-20	-18	-18	-16	-15	-14	-9	-6	-7	-16	-17	-15	-13	-14	-4	-2	-1	-3	-4	-12	-18	-12	-13	-13	-5	-3	-2	-2	-2	-10	-20	-18	-15	-7	-4	-4
3	10	-19	-11	-12	-11	-13	-12	-14	-15	-9	-12	-17	-16	-18	-19	-14	-14	-13	-15	-12	-8	-5	-14	-16	-13	-11	-13	-8	-4	1	-1	-3	-12	-14	-14	-10	-13	-8	-1	-2	-2	-5	-8	-13	-11	-14	-14	-7	-3
4	1	-16	-15	-15	-16	-17	-18	-15	-17	-20	-19	-9	-11	-12	-13	-20	-18	-15	-8	-3	-2	-2	-3	-9	-18	-13	-18	-3	-1	-1	-4	-3	-4	-18	-22	-14	-17	-5	-3	0	-4	-3	-3	-17	-22	-20	-8	-3	-3
4	2	-16	-15	-18	-18	-18	-22	-18	-19	-17	-19	-18	-8	-5	-15	-20	-22	-17	-4	-3	-5	-4	-5	-5	-20	-17	-14	-6	-3	-5	-5	-6	-5	-20	-19	-12	-14	-3	-4	-3	-5	-4	-7	-17	-23	-13	-18	-6	-8
4	3	-11	-12	-18	-17	-20	-22	-17	-15	-16	-15	-5	-13	-11	-19	-19	-21	-14	-3	-2	-2	-3	-2	-11	-10	-14	-8	-3	-2	-3	-4	-2	-3	-20	-24	-13	-14	-7	-2	-3	-3	-5	-4	-21	-24	-14	-8	-11	-5
4	4	-17	-18	-15	-18	-19	-19	-19	-18	-14	-19	-15	-8	-12	-5	-17	-18	-16	-9	-4	-3	-2	-2	-8	-17	-4	-13	-4	-3	-2	-2	-1	-13	-24	-19	-15	-16	-4	-2	1	0	-2	-5	-22	-17	-17	-11	-3	-3
4	5	-14	-16	-14	-17	-18	-16	-14	-15	-15	-16	-15	-9	-13	-18	-14	-18	-15	-5	0	-1	-1	-1	-14	-20	-14	-13	0	1	-1	-2	0	-3	-21	-18	-10	-13	-2	0	0	-2	-2	-5	-21	-19	-16	-11	-2	-2
4	6	-16	-17	-14	-19	-19	-18	-18	-15	-13	-18	-12	-10	-7	-12	-17	-16	-14	-2	0	-3	-2	-2	-14	-20	-13	-15	-3	-2	-1	-1	-2	-5	-11	-21	-12	-14	-3	-1	-2	-1	-2	-5	-21	-22	-14	-14	-4	-10
4	7	-15	-18	-14	-18	-16	-17	-19	-15	-13	-17	-18	-15	-14	-21	-18	-17	-14	-14	-1	-1	-3	-3	-9	-20	-13	-14	-4	-1	-1	-2	-2	-4	-24	-17	-13	-16	-4	-2	-2	-3	0	-5	-25	-21	-15	-14	-3	-4
4	8	-13	-13	-14	-18	-19	-17	-20	-14	-21	-18	-22	-15	-14	-11	-18	-15	-18	-14	-5	-3	-2	-4	-19	-18	-13	-14	-4	-3	-4	-1	-1	-13	-28	-17	-14	-15	-4	-2	-2	-3	-2	-10	-24	-24	-15	-15	-5	-4
4	9	-14	-14	-14	-14	-16	-17	-19	-14	-18	-16	-19	-13	-18	-23	-18	-16	-16	-12	-3	-2	-4	-3	-19	-23	-13	-15	-3	-2	-1	-2	0	-9	-21	-17	-13	-14	-3	-3	0	-3	-2	-13	-22	-22	-17	-16	-4	-3
4	10	-15	-15	-15	-15	-17	-17	-18	-14	-18	-20	-17	-12	-17	-21	-15	-17	-16	-12	-2	-2	-3	-5	-19	-21	-15	-15	-4	-2	-2	0	-2	-12	-17	-19	-14	-19	-5	-2	-4	-3	-3	-14	-23	-34	-18	-17	-5	-5
5	1	-33	-33	-34	-32	-32	-29	-16	-31	-34	-35	-14	-22	-27	-30	-14	-29	-27	-28	-8	-26	-34	-36	-35	-16	-13	-8	-8	-8	-6	-30	-36	-36	-20	-17	-33	-9	-9	-6	-6	-8	-29	-30	-10	-14	-15	-8	-8	-8
5	2	-33	-33	-34	-32	-34	-29	-13	-30	-34	-35	-11	-20	-27	-29	-14	-27	-26	-30	-7	-24	-36	-36	-35	-14	-16	-7	-8	-7	-7	-25	-36	-36	-23	-15	-32	-6	-8	-6	-4	-6	-27	-34	-14	-12	-9	-7	-8	-8
5	3	-33	-33	-34	-24	-34	-23	-15	-24	-34	-35	-11	-22	-27	-26	-15	-26	-33	-32	-10	-26	-36	-36	-35	-17	-20	-11	-11	-6	-7	-28	-36	-36	-19	-15	-28	-9	-6	-7	-6	-5	-28	-31	-13	-14	-19	-6	-9	-7
5	4	-33	-33	-34	-34	-34	-28	-15	-33	-34	-34	-10	-26	-30	-26	-21	-29	-35	-33	-11	-29	-36	-35	-35	-20	-25	-10	-11	-8	-8	-36	-36	-36	-21	-16	-33	-9	-8	-8	-8	-7	-31	-36	-11	-11	-11	-11	-10	-9
5	5	-33	-33	-34	-32	-34	-32	-11	-25	-34	-34	-17	-22	-35	-35	-29	-23	-27	-35	-15	-27	-36	-35	-35	-30	-25	-11	-7	-7	-8	-32	-36	-36	-33	-17	-35	-24	-6	-7	-10	-7	-30	-36	-20	-13	-22	-20	-8	-6
5	6	-33	-33	-34	-34	-34	-25	-18	-27	-34	-34	-8	-18	-30	-23	-15	-29	-30	-29	-10	-28	-36	-35	-35	-17	-18	-7	-7	-7	-9	-28	-36	-36	-22	-18	-33	-10	-7	-8	-6	-9	-31	-31	-13	-14	-9	-7	-9	-7
5	7	-33	-33	-34	-32	-34	-27	-18	-30	-34	-34	-12	-20	-33	-35	-23	-23	-33	-35	-14	-29	-36	-35	-35	-27	-21	-14	-10	-9	-11	-36	-36	-36	-27	-15	-35	-20	-10	-11	-10	-8	-32	-33	-22	-17	-26	-10	-10	-9
5	8	-33	-33	-34	-34	-32	-25	-19	-33	-34	-34	-12	-22	-33	-34	-20	-32	-26	-33	-8	-28	-36	-35	-35	-24	-26	-9	-7	-8	-9	-29	-36	-36	-28	-15	-35	-23	-7	-8	-8	-6	-28	-15	-17	-15	-15	-14	-9	-7
5	9	-33	-33	-34	-34	-34	-25	-23	-31	-34	-34	-14	-24	-35	-34	-22	-21	-30	-28	-17	-28	-34	-35	-35	-27	-24	-15	-12	-8	-9	-28	-34	-36	-35	-13	-35	-26	-13	-11	-6	-8	-34	-33	-21	-16	-16	-14	-12	-7
5	10	-33	-33	-34	-34	-34	-20	-15	-25	-34	-34	-10	-23	-35	-27	-25	-25	-33	-29	-11	-28	-35	-35	-35	-26	-19	-11	-8	-9	-10	-29	-34	-36	-23	-20	-34	-21	-8	-7	-9	-19	-34	-36	-19	-17	-19	-21	-10	-10
6	1	-7	-12	-10	-10	-10	-11	-10	-10	-10	-9	-10	-10	-11	-9	-13	-13	-10	-10	-7	-5	-4	-7	-16	-13	-11	-11	-6	-3	-3	-3	-3	-8	-13	-13	-11	-9	-8	-4	-2	-3	-2	-9	-14	-9	-12	-13	-12	-5
6	2	-8	-9	-10	-8	-8	-9	-9	-10	-10	-10	-10	-9	-10	-11	-11	-12	-10	-10	-6	-5	-5	-6	-9	-11	-11	-8	-7	-4	-3	-3	-3	-9	-11	-10	-10	-10	-8	-4	-3	-2	-2	-9	-10	-10	-11	-9	-10	-7
6	3	-11	-15	-12	-11	-11	-11	-13	-12	-12	-13	-11	-11	-12	-14	-13	-12	-14	-15	-9	-3	-5	-6	-15	-12	-11	-15	-12	-5	-2	-3	-6	-12	-15	-16	-11	-12	-13	-4	-4	-5	-3	-8	-15	-15	-15	-13	-10	-5
6	4	-10	-9	-7	-8	-8	-9	-10	-10	-11	-9	-10	-8	-10	-10	-9	-12	-11	-10	-6	-4	-4	-5	-10	-8	-9	-9	-6	-2	-1	-2	-3	-7	-11	-12	-10	-11	-7	-3	0	-2	-3	-7	-8	-9	-9	-9	-6	-3
6	5	-9	-11	-10	-8	-9	-9	-10	-12	-10	-9	-8	-11	-11	-12	-11	-11	-11	-10	-5	-4	-3	-4	-9	-11	-11	-9	-8	-3	-3	0	-5	-8	-10	-9	-8	-9	-8	-5	-2	-1	-3	-6	-7	-11	-12	-10	-10	-4
6	6	-10	-10	-8	-8	-8	-10	-11	-12	-10	-8	-9	-9	-8	-11	-9	-11	-9	-10	-6	-3	-3	-6	-11	-12	-8	-9	-8	-3	-5	-4	-4	-7	-8	-9	-8	-8	-9	-3	-4	-4	-2	-11	-9	-11	-12	-11	-11	-5
6	7	-6	-12	-10	-10	-9	-10	-9	-11	-12	-8	-10	-10	-8	-11	-9	-11	-8	-9	-7	-5	-5	-7	-11	-11	-9	-12	-12	0	-14	-5	-4	-11	-11	-11	-9	-12	-14	-3	-2	-1	-5	-10	-9	-9	-12	-14	-14	-7
6	8	-10	-10	-9	-10	-9	-9	-11	-9	-10	-9	-11	-11	-11	-9	-9	-10	-10	-9	-5	-6	-5	-8	-12	-10	-11	-10	-8	-4	-10	-6	-7	-10	-11	-14	-10	-9	-10	-5	-4	-5	-7	-12	-11	-11	-12	-11	-12	-2
6	9	-11	-15	-7	-5	-3	-9	-7	-13	-7	-8	-11	-11	-6	-6	-12	-12	-8	-13	-7	-5	-4	-2	-13	-12	-12	-13	-10	1	-20	-4	-2	-4	-10	-11	-10	-11	-11	4	-4	-4	-2	-11	-9	-9	-12	-13	-12	-3
6	10	-9	-9	-8	-9	-9	-11	-9	-10	-8	-9	-7	-8	-8	-7	-2	-8	-9	-12	-8	-9	-4	-1	-2	-7	-10	-9	-12	-9	-11	-7	-6	-3	-1	-2	-7	-10	-13	-10	-4	-6	-4	-12	-11	-7	-11	-8	-13	-8
7	1	-26	-21	-35	-22	-16	-24	-22	-25	-35	-19	-18	-17	-16	-21	-20	-22	-19	-18	-16	-17	-13	-13	-19	-19	-23	-16	-25	-10	-11	-7	-16	-18	-17	-17	-30	-25	-19	-10	-7	-7	-12	-14	-14	-15	-27	-15	-15	-13
7	2	-24	-23	-35	-30	-25	-14	-25	-27	-28	-33	-26	-25	-24	-17	-27	-26	-29	-21	-16	-13	-13	-15	-19	-29	-35	-27	-16	-13	-8	-8	-19	-14	-20	-25	-36	-26	-17	-16	-8	-11	-15	-13	-19	-13	-36	-25	-22	-18
7	3	-34	-32	-35	-35	-30	-26	-35	-34	-30	-20	-29	-22	-17	-30	-35	-35	-22	-21	-16	-17	-19	-36	-36	-28	-20	-27	-18	-14	-8	-8	-22	-16	-27	-24	-28	-21	-28	-14	-13	-11	-16	-18	-19	-24	-36	-21	-19	-17
7	4	-34	-34	-35	-35	-23	-30	-34	-34	-33	-26	-25	-23	-29	-23	-33	-35	-25	-18	-17	-15	-15	-29	-36	-30	-25	-18	-23	-16	-9	-12	-17	-25	-24	-18	-24	-22	-25	-18	-16	-9	-18	-20	-16	-25	-36	-20	-16	-16
7	5	-34	-34	-35	-30	-29	-35	-32	-34	-35	-33	-27	-24	-28	-25	-30	-31	-28	-25	-26	-22	-26	-30	-27	-30	-31	-28	-18	-15	-11	-12	-24	-22	-21	-23	-36	-30	-24	-21	-11	-9	-16	-30	-19	-19	-36	-21	-19	-17
7	6	-32	-34	-35	-35	-35	-35	-32	-34	-35	-26	-24	-30	-36	-33	-35	-31	-33	-20	-29	-22	-21	-34	-36	-35	-27	-16	-22	-17	-11	-19	-25	-24	-24	-27	-25	-20	-19	-14	-11	-11	-19	-25	-30	-26	-36	-18	-17	-13
7	7	-34	-34	-35	-35	-35	-34	-34	-34	-33	-22	-27	-36	-36	-35	-35	-35	-33	-22	-36	-30	-29	-34	-36	-35	-35	-17	-24	-17	-12	-16	-25	-23	-31	-31	-30	-17	-34	-25	-9	-9	-25	-32	-31	-33	-36	-24	-18	-20
7	8	-34	-34	-35	-35	-34	-34	-34	-34	-33	-33	-23	-33	-33	-29	-35	-35	-23	-18	-26	-36	-26	-34	-34	-35	-35	-36	-16	-15	-18	-17	-23	-32	-36	-33	-35	-36	-36	-31	-15	-12	-29	-34	-31	-29	-36	-20	-18	-20
7	9	-34	-34	-34	-34	-34	-34	-34	-34	-35	-35	-30	-32	-33	-23	-35	-34	-33	-28	-36	-34	-36	-36	-36	-33	-32	-20	-30	-24	-34	-20	-28	-28	-30	-20	-26	-27	-36	-27	-11	-20	-35	-30	-24	-33	-36	-24	-34	-14
7	10	-34	-33	-34	-34	-34	-34	-34	-34	-35	-30	-29	-24	-18	-24	-33	-34	-26	-25	-36	-36	-36	-36	-29	-35	-35	-29	-34	-19	-17	-17	-26	-34	-28	-35	-35	-17	-36	-37	-12	-16	-37	-26	-31	-28	-36	-25	-36	-16
8	1	-15	-16	-19	-22	-16	-14	-15	-22	-21	-22	-19	-16	-11	-14	-21	-24	-27	-16	-7	-5	-6	-7	-8	-25	-36	-26	-5	-3	-3	-3	-3	-4	-7	-23	-18	-20	-14	-6	-3	-3	-3	-6	-25	-15	-19	-12	-5	-6
8	2	-16	-19	-20	-15	-14	-15	-14	-17	-13	-20	-17	-14	-14	-13	-15	-16	-24	-11	-9	-7	-3	-4	-9	-20	-20	-20	-8	-2	-1	-2	-3	-6	-14	-16	-18	-18	-6	-2	0	-1	-4	-6	-23	-14	-22	-7	-6	-5
8	3	-17	-14	-15	-17	-16	-14	-15	-16	-16	-22	-20	-19	-15	-16	-20	-35	-23	-21	-10	-6	-4	-8	-15	-17	-26	-22	-6	-4	-2	-2	-1	-7	-27	-15	-24	-20	-6	-3	-2	0	-1	-11	-34	-30	-22	-14	-5	-4
8	4	-17	-21	-16	-14	-19	-16	-16	-16	-24	-24	-24	-24	-21	-17	-28	-35	-25	-12	-6	-6	-3	-13	-17	-17	-35	-17	-11	-3	-3	-2	-4	-6	-23	-21	-36	-19	-7	1	-2	-2	-4	-8	-31	-28	-24	-15	-7	-9
8	5	-17	-19	-18	-23	-13	-17	-21	-17	-27	-26	-28	-22	-24	-24	-25	-35	-25	-23	-10	-7	-6	-12	-29	-25	-27	-19	-6	-7	-3	-4	-5	-14	-20	-19	-27	-20	-7	-4	-2	-3	-3	-13	-25	-26	-24	-18	-7	-6
8	6	-18	-17	-18	-18	-28	-22	-15	-17	-32	-33	-17	-21	-19	-34	-27	-35	-29	-15	-8	-6	-6	-13	-17	-24	-33	-21	-8	-2	-2	-2	-3	-11	-28	-19	-36	-34	-11	-3	-2	-3	-4	-15	-25	-30	-36	-16	-8	-6
8	7	-15	-23	-17	-20	-28	-21	-25	-17	-35	-25	-12	-19	-24	-36	-23	-35	-30	-12	-9	-6	-7	-15	-31	-23	-35	-24	-12	-3	-2	-3	-5	-23	-34	-20	-36	-36	-12	-1	-3	-4	-6	-11	-36	-31	-36	-22	-12	-5
8	8	-17	-26	-22	-18	-18	-19	-25	-21	-22	-19	-16	-18	-18	-15	-27	-33	-14	-12	-10	-6	-6	-13	-19	-21	-35	-19	-16	-5	-6	-6	-6	-16	-21	-33	-27	-22	-12	-5	-5	-5	-18	-18	-36	-30	-36	-25	-13	-10
8	9	-30	-34	-28	-33	-35	-23	-24	-23	-28	-33	-22	-25	-34	-18	-27	-35	-23	-11	-9	-7	-18	-17	-27	-33	-35	-29	-10	-3	-2	-8	-11	-16	-36	-28	-36	-31	-12	-2	-4	-6	-11	-25	-24	-35	-36	-17	-11	-9
8	10	-26	-32	-29	-24	-33	-21	-22	-20	-33	-23	-12	-18	-26	-20	-24	-35	-29	-18	-11	-12	-8	-10	-21	-22	-35	-27	-17	-4	-3	0	-4	-16	-36	-31	-36	-34	-18	-7	-4	-3	-8	-16	-36	-35	-36	-22	-13	-10
9	1	-32	-32	-33	-33	-33	-33	-32	-32	-33	-34	-34	-34	-34	-32	-33	-33	-34	-34	-34	-35	-27	-34	-34	-33	-33	-34	-35	-27	-15	-12	-14	-33	-34	-33	-34	-34	-35	-20	-15	-13	-8	-33	-34	-33	-34	-35	-25	-17
9	2	-32	-32	-33	-33	-33	-33	-32	-32	-33	-34	-32	-34	-34	-34	-33	-32	-34	-34	-32	-35	-35	-21	-34	-33	-33	-34	-35	-33	-27	-15	-19	-31	-34	-33	-33	-34	-33	-27	-12	-7	-9	-35	-34	-33	-34	-35	-22	-15
9	3	-32	-32	-33	-33	-33	-33	-32	-32	-33	-34	-34	-34	-34	-34	-33	-32	-34	-34	-34	-35	-32	-18	-34	-33	-33	-34	-35	-33	-12	-9	-10	-24	-34	-33	-33	-34	-30	-22	-14	-14	-10	-29	-34	-33	-34	-35	-21	-32
9	4	-32	-32	-33	-33	-33	-33	-32	-32	-33	-33	-34	-34	-34	-33	-33	-32	-34	-34	-34	-34	-34	-31	-34	-33	-33	-34	-35	-35	-23	-18	-20	-35	-34	-33	-33	-34	-35	-30	-12	-11	-18	-24	-34	-33	-34	-35	-23	-21
9	5	-32	-32	-33	-33	-33	-32	-32	-32	-33	-33	-34	-34	-34	-33	-33	-32	-34	-34	-34	-34	-34	-30	-34	-33	-33	-34	-35	-35	-33	-21	-27	-35	-34	-33	-33	-34	-35	-35	-31	-20	-11	-35	-34	-33	-34	-35	-35	-21
9	6	-32	-32	-33	-33	-33	-32	-32	-32	-33	-33	-33	-33	-33	-33	-33	-32	-34	-34	-34	-34	-34	-25	-26	-33	-33	-34	-35	-35	-26	-13	-16	-35	-34	-33	-33	-34	-35	-35	-14	-9	-11	-22	-34	-33	-34	-35	-21	-20
9	7	-32	-32	-33	-33	-33	-32	-32	-32	-33	-33	-33	-33	-33	-33	-33	-32	-34	-34	-34	-34	-29	-25	-34	-33	-33	-34	-35	-35	-27	-22	-19	-32	-34	-32	-33	-34	-35	-33	-23	-18	-19	-20	-28	-33	-34	-35	-33	-21
9	8	-32	-32	-33	-33	-33	-32	-32	-32	-33	-33	-33	-33	-33	-33	-33	-32	-34	-34	-34	-34	-32	-34	-34	-33	-33	-34	-35	-35	-24	-24	-25	-35	-34	-32	-33	-34	-35	-35	-26	-25	-21	-35	-34	-33	-34	-35	-33	-26
9	9	-32	-31	-33	-33	-32	-32	-32	-32	-33	-33	-33	-33	-33	-33	-33	-32	-34	-34	-34	-34	-34	-34	-34	-33	-33	-34	-35	-35	-28	-13	-19	-34	-34	-32	-33	-34	-35	-35	-13	-13	-11	-35	-34	-33	-34	-35	-33	-21
9	10	-32	-31	-32	-32	-32	-32	-32	-32	-33	-33	-33	-33	-33	-33	-33	-32	-33	-34	-34	-34	-34	-34	-34	-33	-33	-34	-34	-35	-27	-35	-27	-34	-34	-30	-33	-34	-35	-35	-29	-20	-14	-31	-34	-33	-34	-34	-32	-23
10	1	-15	-14	-15	-13	-14	-13	-11	-16	-9	-8	-6	-3	-4	-10	-12	-13	-8	-5	0	-1	-4	-1	-7	-10	-10	-13	-3	1	1	-1	-1	-3	-9	-10	-15	-16	-3	0	1	0	-1	-4	-11	-11	-8	-4	0	-1
10	2	-16	-12	-15	-13	-13	-10	-12	-14	-13	-6	-4	-5	-1	-6	-13	-9	-11	-5	0	-2	-1	0	-5	-11	-11	-9	-2	1	-1	-1	-2	-5	-10	-11	-15	-10	-4	0	-2	0	-1	-5	-8	-11	-11	-7	-4	-5
10	3	-14	-15	-15	-14	-12	-16	-18	-13	-12	-12	-12	-10	-2	-11	-14	-12	-12	-9	-2	-1	-1	-1	-8	-14	-15	-9	-1	-2	-1	0	-2	-4	-10	-9	-22	-10	-2	-1	-1	-2	-2	-3	-10	-9	-11	-3	-2	0
10	4	-17	-16	-14	-12	-12	-12	-14	-16	-14	-12	-7	-7	-3	-12	-11	-10	-13	-4	1	-1	-1	-1	-7	-11	-12	-11	-1	2	0	-2	-1	-6	-10	-11	-18	-12	-1	1	1	0	-2	-8	-12	-11	-14	-4	-1	-1
10	5	-14	-14	-17	-14	-12	-13	-11	-11	-18	-13	-15	-10	-4	-9	-10	-14	-11	-7	-1	-1	-5	-3	-8	-12	-14	-11	-2	0	0	-1	-3	-7	-10	-10	-16	-11	-3	-3	-3	-4	-2	-5	-9	-9	-14	-10	-1	-6
10	6	-17	-21	-13	-15	-13	-14	-16	-15	-16	-12	-15	-6	-5	-7	-11	-15	-12	-3	-1	-2	-2	-1	-9	-11	-18	-12	-2	0	1	-1	-2	-5	-10	-10	-26	-12	-3	1	1	1	-3	-5	-10	-9	-13	-5	-1	-2
10	7	-15	-14	-19	-19	-10	-12	-12	-15	-12	-11	-10	-11	-8	-8	-10	-14	-12	-8	-2	0	-3	-4	-7	-10	-10	-10	-4	0	1	-1	-1	-4	-9	-10	-19	-23	-4	0	-1	0	-1	-5	-11	-11	-12	-8	-2	-2
10	8	-15	-16	-16	-17	-15	-14	-15	-16	-19	-15	-14	-11	-17	-11	-14	-13	-12	-11	-2	-5	-1	-3	-8	-10	-15	-13	-4	-2	-5	-3	-3	-5	-11	-11	-17	-15	-5	-2	-3	-1	-1	-5	-11	-12	-15	-8	-3	-3
10	9	-22	-15	-21	-17	-17	-21	-14	-18	-14	-18	-19	-19	-7	-7	-10	-11	-19	-10	-3	-2	-1	-2	-8	-12	-14	-33	-7	-3	0	-2	-1	-8	-11	-11	-28	-18	-7	-2	-2	-7	-3	-6	-10	-12	-19	-13	-5	-3
10	10	-18	-15	-21	-12	-17	-13	-18	-19	-14	-13	-17	-15	-10	-9	-16	-13	-14	-11	-6	-1	-2	-2	-7	-20	-22	-16	-7	-1	-3	-3	-2	-5	-10	-13	-20	-20	-6	-5	-1	-1	0	-5	-12	-12	-19	-13	-6	-3
11	1	-12	-10	-15	-14	-14	-15	-14	-13	-15	-15	-16	-15	-12	-14	-16	-12	-12	-17	-8	-5	-5	-4	-7	-11	-12	-16	-11	-4	-3	-3	-3	-5	-9	-13	-13	-15	-7	-4	-2	-3	-2	-4	-8	-16	-18	-11	-6	-5
11	2	-13	-15	-16	-12	-14	-13	-14	-13	-15	-12	-16	-17	-15	-15	-17	-12	-14	-16	-8	-3	-3	-4	-8	-12	-11	-11	-11	-11	-2	-2	-3	-4	-18	-17	-11	-14	-8	-4	-2	-1	-2	-4	-13	-15	-17	-17	-5	-7
11	3	-15	-13	-13	-15	-14	-14	-14	-13	-13	-12	-16	-16	-17	-13	-17	-12	-13	-14	-9	-6	-4	-4	-5	-17	-11	-12	-12	-4	-2	-2	-2	-4	-15	-14	-12	-13	-13	-6	-7	-1	-2	-3	-7	-16	-15	-17	-6	-6
11	4	-19	-13	-15	-15	-15	-16	-18	-14	-15	-16	-16	-16	-18	-17	-16	-13	-14	-16	-9	-6	-5	-5	-15	-18	-13	-16	-13	-5	-4	-4	-5	-5	-17	-16	-13	-15	-14	-7	-4	-3	-4	-5	-17	-17	-17	-19	-8	-5
11	5	-18	-15	-15	-18	-21	-14	-14	-16	-15	-18	-12	-17	-16	-15	-16	-12	-17	-16	-8	-6	-7	-6	-11	-17	-12	-15	-14	-6	-4	-5	-6	-6	-19	-18	-15	-17	-13	-6	-3	-4	-4	-6	-9	-13	-18	-19	-7	-5
11	6	-21	-12	-16	-17	-13	-13	-12	-15	-16	-14	-14	-13	-15	-17	-16	-17	-17	-14	-8	-5	-4	-6	-17	-15	-11	-17	-11	-4	-4	-5	-4	-5	-19	-15	-15	-13	-12	-5	-5	-4	-5	-6	-16	-11	-16	-20	-9	-7
11	7	-14	-12	-14	-9	-15	-14	-16	-13	-14	-12	-16	-17	-18	-13	-13	-12	-11	-10	-9	-5	-5	-6	-17	-15	-11	-10	-11	-6	-3	-3	-4	-6	-16	-10	-13	-10	-12	-6	-3	-3	-3	-5	-17	-13	-18	-19	-7	-6
11	8	-14	-14	-12	-13	-15	-16	-14	-13	-13	-13	-14	-13	-17	-15	-14	-12	-13	-10	-12	-5	-4	-6	-13	-13	-10	-10	-16	-5	-3	-2	-4	-5	-15	-12	-13	-11	-18	-5	-2	-1	-2	-5	-17	-16	-15	-14	-14	-4
11	9	-16	-15	-14	-12	-12	-13	-13	-13	-16	-12	-13	-13	-16	-14	-12	-15	-13	-13	-14	-9	-8	-10	-14	-13	-12	-11	-13	-4	-1	-1	-1	-8	-13	-12	-13	-12	-12	-4	-2	-1	-1	-7	-16	-11	-16	-12	-13	-4
11	10	-16	-14	-15	-13	-14	-14	-15	-14	-14	-12	-13	-13	-16	-15	-13	-15	-13	-13	-15	-7	-6	-12	-13	-13	-12	-12	-12	-7	-5	-4	-4	-12	-12	-13	-15	-12	-13	-6	-5	-4	-3	-9	-14	-13	-14	-15	-17	-7
12	1	-33	-33	-23	-34	-34	-34	-27	-34	-22	-35	-17	-14	-16	-35	-35	-34	-32	-16	-17	-11	-8	-27	-35	-35	-35	-35	-15	-8	-6	-7	-11	-36	-35	-27	-35	-28	-14	-13	-12	-10	-27	-36	-27	-27	-35	-21	-25	-24
12	2	-33	-33	-28	-25	-34	-34	-34	-34	-33	-27	-24	-21	-20	-35	-33	-34	-28	-25	-18	-17	-15	-26	-35	-35	-33	-23	-25	-13	-13	-10	-25	-36	-30	-27	-35	-25	-20	-22	-12	-14	-29	-34	-35	-32	-30	-25	-26	-29
12	3	-33	-33	-32	-34	-34	-34	-27	-34	-21	-35	-25	-22	-22	-35	-33	-34	-28	-28	-21	-22	-12	-29	-35	-33	-26	-23	-22	-13	-10	-12	-17	-28	-24	-34	-35	-23	-25	-16	-13	-18	-21	-36	-27	-32	-33	-27	-33	-27
12	4	-33	-33	-34	-32	-28	-34	-34	-34	-30	-35	-26	-21	-24	-35	-34	-34	-32	-24	-22	-21	-17	-28	-35	-35	-35	-25	-20	-18	-13	-15	-19	-36	-33	-34	-35	-26	-22	-15	-14	-15	-22	-36	-35	-34	-35	-27	-27	-36
12	5	-33	-33	-34	-32	-23	-24	-34	-34	-31	-19	-21	-24	-22	-24	-29	-34	-35	-26	-20	-20	-12	-22	-24	-35	-35	-21	-18	-18	-9	-8	-19	-24	-33	-32	-35	-35	-23	-22	-11	-16	-22	-25	-35	-32	-35	-25	-18	-24
12	6	-33	-33	-34	-32	-18	-28	-25	-34	-30	-18	-21	-26	-21	-25	-32	-34	-24	-24	-18	-21	-17	-25	-21	-30	-35	-20	-16	-12	-8	-9	-15	-24	-29	-23	-35	-33	-16	-24	-10	-12	-17	-21	-33	-27	-35	-22	-25	-21
12	7	-33	-33	-29	-32	-34	-32	-29	-33	-34	-29	-33	-26	-24	-30	-32	-34	-27	-24	-18	-22	-16	-23	-30	-35	-35	-24	-27	-20	-13	-15	-17	-30	-30	-23	-35	-35	-23	-22	-16	-18	-22	-23	-35	-34	-35	-25	-24	-20
12	8	-33	-33	-34	-32	-32	-25	-34	-30	-30	-22	-27	-28	-27	-21	-34	-34	-33	-21	-20	-17	-15	-20	-24	-35	-35	-20	-20	-13	-7	-8	-22	-26	-35	-30	-35	-35	-20	-14	-9	-12	-23	-21	-25	-32	-35	-23	-27	-23
12	9	-33	-33	-34	-34	-32	-27	-34	-33	-34	-28	-28	-28	-19	-18	-34	-34	-24	-19	-22	-21	-12	-21	-22	-35	-35	-21	-21	-13	-13	-8	-14	-23	-35	-23	-35	-35	-28	-16	-14	-11	-16	-25	-35	-32	-35	-26	-23	-30
12	10	-33	-33	-34	-34	-30	-34	-34	-33	-34	-27	-17	-29	-25	-29	-34	-34	-25	-22	-18	-16	-22	-26	-28	-32	-34	-29	-19	-16	-8	-10	-29	-21	-35	-20	-35	-35	-20	-19	-10	-21	-23	-30	-28	-34	-35	-30	-26	-27
13	1	-20	-33	-25	-29	-34	-34	-34	-33	-21	-25	-35	-24	-33	-29	-32	-34	-35	-24	-22	-19	-25	-23	-30	-35	-35	-35	-25	-18	-11	-11	-19	-18	-33	-34	-27	-33	-20	-14	-9	-11	-14	-17	-33	-27	-35	-27	-21	-21
13	2	-16	-25	-17	-26	-32	-24	-32	-33	-24	-20	-33	-24	-33	-30	-32	-34	-33	-33	-21	-20	-24	-16	-25	-35	-31	-33	-36	-20	-11	-11	-15	-15	-21	-34	-35	-35	-30	-14	-7	-8	-13	-21	-32	-34	-35	-34	-25	-17
13	3	-23	-33	-21	-18	-32	-26	-34	-33	-18	-20	-28	-23	-35	-35	-34	-34	-33	-29	-25	-21	-20	-24	-27	-35	-35	-35	-22	-22	-13	-11	-19	-21	-35	-34	-20	-33	-23	-16	-10	-10	-15	-19	-28	-34	-27	-31	-29	-18
13	4	-19	-27	-18	-24	-34	-29	-34	-26	-15	-15	-29	-26	-22	-35	-34	-34	-27	-29	-24	-28	-21	-25	-26	-35	-20	-35	-34	-21	-10	-11	-18	-19	-28	-34	-33	-33	-26	-23	-10	-9	-15	-19	-33	-34	-27	-33	-24	-19
13	5	-33	-33	-34	-34	-34	-34	-34	-33	-32	-28	-33	-33	-35	-33	-34	-34	-35	-33	-27	-22	-36	-26	-25	-34	-34	-35	-36	-25	-11	-10	-14	-20	-33	-34	-35	-35	-36	-19	-9	-11	-13	-20	-35	-30	-35	-36	-21	-19
13	6	-24	-26	-20	-23	-34	-26	-34	-33	-18	-21	-24	-23	-35	-33	-34	-34	-24	-32	-18	-30	-30	-21	-27	-34	-26	-35	-30	-21	-14	-12	-24	-20	-22	-34	-27	-35	-25	-22	-10	-10	-15	-16	-22	-34	-35	-29	-23	-17
13	7	-19	-28	-18	-27	-26	-23	-31	-26	-13	-17	-19	-25	-27	-35	-32	-34	-18	-35	-20	-27	-30	-22	-22	-34	-23	-35	-36	-19	-21	-13	-23	-21	-25	-34	-17	-35	-27	-29	-10	-11	-14	-11	-28	-34	-35	-32	-22	-23
13	8	-16	-24	-17	-27	-34	-29	-25	-33	-13	-19	-22	-23	-35	-33	-34	-34	-18	-33	-23	-21	-21	-22	-29	-34	-23	-35	-36	-25	-14	-14	-28	-24	-33	-34	-15	-35	-36	-22	-10	-10	-19	-17	-26	-34	-31	-33	-34	-27
13	9	-20	-26	-17	-23	-34	-32	-31	-25	-17	-16	-29	-27	-35	-32	-34	-34	-28	-29	-20	-25	-25	-25	-24	-34	-23	-35	-36	-21	-11	-10	-18	-21	-28	-34	-21	-35	-36	-36	-8	-11	-16	-21	-33	-34	-26	-22	-33	-21
13	10	-17	-25	-16	-20	-34	-34	-29	-28	-15	-14	-27	-30	-30	-26	-27	-34	-24	-22	-22	-30	-21	-20	-26	-34	-22	-35	-36	-29	-13	-13	-22	-15	-22	-34	-18	-35	-36	-34	-10	-12	-15	-14	-23	-34	-33	-27	-23	-22
14	1	-33	-19	-20	-21	-23	-25	-34	-34	-33	-17	-17	-19	-21	-35	-26	-27	-18	-16	-13	-17	-17	-17	-27	-23	-22	-23	-15	-10	-13	-11	-15	-25	-23	-21	-22	-21	-18	-9	-12	-15	-15	-25	-35	-20	-27	-14	-20	-15
14	2	-33	-31	-32	-32	-32	-25	-34	-34	-31	-16	-18	-20	-25	-35	-32	-25	-19	-22	-13	-14	-25	-24	-25	-24	-22	-29	-18	-10	-11	-13	-11	-36	-26	-21	-15	-16	-29	-11	-14	-23	-16	-29	-35	-30	-21	-22	-18	-21
14	3	-33	-33	-34	-34	-34	-34	-34	-34	-34	-20	-18	-29	-35	-35	-20	-34	-23	-24	-15	-18	-28	-22	-21	-35	-33	-35	-28	-12	-12	-12	-12	-36	-28	-30	-16	-22	-36	-10	-19	-16	-19	-29	-35	-34	-18	-15	-16	-19
14	4	-33	-33	-34	-34	-34	-34	-32	-33	-28	-25	-25	-32	-35	-30	-22	-34	-35	-30	-20	-15	-27	-28	-33	-24	-35	-29	-18	-17	-15	-17	-15	-34	-30	-32	-19	-35	-36	-12	-21	-18	-17	-25	-35	-18	-26	-21	-21	-14
14	5	-33	-33	-34	-34	-34	-34	-22	-33	-31	-35	-22	-35	-35	-35	-34	-34	-35	-35	-26	-18	-27	-29	-35	-35	-35	-35	-27	-14	-23	-18	-17	-24	-35	-32	-26	-35	-28	-12	-26	-25	-17	-27	-35	-24	-23	-22	-30	-22
14	6	-33	-33	-34	-34	-34	-34	-34	-33	-34	-35	-35	-35	-35	-35	-34	-34	-35	-35	-24	-20	-31	-36	-35	-35	-35	-35	-18	-16	-26	-23	-17	-31	-35	-34	-27	-30	-33	-19	-23	-20	-25	-36	-35	-34	-26	-27	-17	-13
14	7	-33	-31	-34	-26	-34	-34	-32	-33	-32	-34	-24	-33	-35	-35	-34	-34	-35	-33	-35	-23	-36	-32	-35	-34	-34	-35	-36	-16	-17	-21	-15	-31	-35	-34	-24	-35	-36	-13	-23	-23	-30	-27	-35	-32	-24	-24	-25	-14
14	8	-33	-33	-34	-34	-34	-34	-33	-33	-34	-34	-33	-35	-35	-35	-34	-34	-35	-33	-35	-22	-36	-33	-35	-34	-34	-35	-36	-14	-19	-27	-22	-29	-35	-34	-35	-35	-33	-12	-20	-20	-25	-33	-35	-34	-35	-24	-20	-14
14	9	-33	-33	-34	-34	-34	-34	-33	-33	-34	-32	-35	-33	-35	-35	-34	-34	-35	-30	-33	-19	-36	-33	-35	-34	-34	-35	-23	-26	-23	-36	-18	-29	-33	-34	-20	-33	-36	-16	-25	-18	-22	-34	-35	-32	-24	-26	-21	-13
14	10	-33	-33	-34	-33	-33	-33	-33	-33	-34	-34	-34	-34	-34	-34	-34	-33	-34	-35	-35	-35	-35	-35	-35	-34	-34	-35	-35	-36	-36	-36	-36	-35	-35	-34	-34	-35	-36	-36	-36	-36	-36	-36	-35	-34	-32	-35	-36	-36
15	1	-32	-32	-33	-33	-33	-23	-26	-28	-34	-22	-13	-13	-14	-16	-20	-20	-15	-17	-15	-15	-16	-14	-11	-13	-19	-14	-11	-15	-14	-3	-6	-15	-12	-21	-25	-17	-13	-11	-1	-3	-6	-9	-14	-16	-20	-16	-10	-11
15	2	-32	-32	-33	-33	-33	-27	-22	-28	-34	-16	-12	-11	-12	-15	-20	-22	-13	-15	-11	-13	-11	-13	-9	-12	-22	-15	-13	-15	-13	-4	-8	-10	-11	-16	-17	-15	-15	-9	-3	-2	-7	-9	-10	-13	-16	-16	-12	-15
15	3	-32	-32	-33	-33	-33	-33	-33	-32	-33	-26	-11	-15	-14	-18	-14	-19	-16	-14	-12	-15	-14	-16	-17	-14	-18	-15	-12	-12	-13	-9	-13	-12	-11	-14	-23	-15	-12	-12	-1	-5	-8	-13	-12	-18	-18	-14	-9	-9
15	4	-32	-32	-33	-31	-28	-16	-25	-24	-33	-17	-11	-14	-12	-15	-14	-17	-18	-13	-11	-15	-15	-13	-11	-15	-19	-13	-12	-8	-6	-5	-9	-11	-11	-19	-19	-13	-13	-12	-12	-7	-9	-16	-16	-16	-17	-14	-12	-13
15	5	-32	-32	-33	-33	-24	-21	-33	-32	-29	-17	-12	-13	-13	-16	-18	-18	-18	-13	-10	-14	-15	-14	-14	-17	-18	-18	-11	-11	-6	-11	-13	-11	-18	-15	-16	-15	-12	-8	-4	-4	-8	-11	-18	-24	-18	-15	-13	-15
15	6	-32	-32	-33	-33	-33	-16	-28	-21	-33	-21	-11	-11	-13	-15	-20	-19	-14	-14	-11	-10	-15	-14	-11	-14	-23	-17	-10	-10	-2	-13	-8	-10	-11	-23	-22	-20	-13	-9	-8	-5	-8	-11	-13	-19	-17	-16	-11	-16
15	7	-32	-32	-33	-33	-33	-20	-33	-30	-19	-12	-10	-10	-8	-15	-15	-16	-12	-11	-12	-11	-12	-15	-15	-12	-18	-15	-11	-11	-10	-8	-8	-9	-10	-13	-18	-15	-9	-9	-4	-4	-12	-9	-11	-21	-19	-12	-12	-9
15	8	-32	-32	-33	-33	-33	-22	-33	-32	-17	-15	-11	-11	-11	-14	-17	-16	-20	-13	-12	-11	-15	-13	-11	-11	-16	-14	-12	-12	-16	-8	-9	-12	-11	-17	-20	-17	-12	-14	-2	-3	-11	-10	-15	-24	-18	-11	-12	-7
15	9	-32	-32	-33	-33	-33	-33	-33	-32	-23	-16	-12	-12	-15	-14	-16	-18	-14	-16	-13	-15	-16	-15	-11	-17	-20	-14	-11	-15	-11	-10	-8	-10	-9	-16	-18	-13	-11	-12	-2	-3	-6	-10	-11	-17	-17	-11	-12	-12
15	10	-32	-32	-33	-33	-33	-17	-33	-28	-33	-19	-13	-13	-12	-13	-15	-24	-14	-16	-13	-10	-10	-12	-11	-15	-24	-15	-11	-11	-11	-9	-11	-11	-10	-12	-16	-18	-11	-12	-2	-8	-12	-11	-13	-14	-15	-13	-12	-12
16	1	-20	-18	-16	-11	-11	-11	-11	-16	-12	-11	-10	-9	-13	-12	-11	-13	-12	-13	-9	-4	-4	-6	-10	-13	-11	-16	-8	-6	-3	-2	-5	-9	-12	-15	-13	-13	-17	-6	-3	-3	-10	-12	-11	-17	-13	-10	-13	-15
16	2	-14	-16	-12	-11	-10	-9	-15	-15	-11	-9	-10	-10	-9	-13	-16	-15	-11	-10	-7	-7	-4	-10	-16	-15	-9	-9	-7	-3	-3	-3	-3	-12	-13	-13	-11	-15	-12	-5	-2	-2	-3	-9	-13	-21	-9	-13	-13	-4
16	3	-13	-15	-12	-9	-7	-12	-14	-15	-11	-10	-9	-12	-10	-10	-10	-10	-9	-11	-8	-7	-5	-7	-12	-10	-9	-9	-10	-4	-3	-3	-3	-10	-10	-17	-11	-10	-11	-5	-4	-4	-5	-8	-11	-9	-9	-10	-11	-10
16	4	-22	-20	-14	-10	-11	-12	-14	-11	-9	-9	-11	-7	-12	-13	-16	-13	-10	-11	-7	-5	-4	-12	-11	-11	-10	-9	-9	-4	-1	-3	-3	-12	-13	-13	-10	-10	-10	-7	-3	-3	-3	-13	-11	-17	-10	-11	-13	-9
16	5	-16	-15	-16	-11	-10	-12	-12	-12	-13	-10	-11	-12	-12	-10	-11	-14	-10	-11	-9	-9	-5	-8	-9	-12	-14	-11	-13	-3	-3	-3	-2	-10	-10	-19	-11	-12	-16	-3	-7	-3	-3	-10	-10	-9	-12	-15	-14	-14
16	6	-20	-20	-14	-10	-15	-14	-16	-16	-10	-10	-7	-8	-16	-15	-13	-16	-9	-8	-8	-6	-6	-6	-14	-13	-13	-13	-11	-2	-4	-6	-4	-11	-12	-26	-11	-12	-14	-6	-10	-4	-3	-12	-11	-12	-11	-13	-13	-14
16	7	-14	-15	-15	-9	-10	-9	-14	-16	-11	-9	-7	-7	-11	-12	-10	-15	-11	-8	-7	-4	-5	-9	-12	-13	-12	-10	-8	-4	-3	-4	-8	-12	-9	-10	-11	-10	-11	-9	-7	-4	-5	-12	-13	-24	-9	-8	-14	-14
16	8	-19	-17	-10	-9	-10	-12	-12	-21	-11	-10	-10	-9	-13	-12	-12	-16	-10	-8	-6	-5	-4	-8	-11	-13	-13	-11	-7	-4	-5	-4	-5	-12	-11	-11	-17	-12	-11	-4	-6	-2	-9	-11	-10	-29	-12	-13	-14	-9
16	9	-17	-18	-13	-9	-9	-12	-10	-17	-9	-9	-12	-10	-11	-9	-15	-13	-9	-10	-8	-7	-7	-9	-18	-10	-10	-10	-8	-5	-6	-3	-4	-8	-8	-14	-11	-9	-10	-7	-4	-2	-2	-7	-9	-19	-10	-15	-9	-7
16	10	-16	-12	-10	-11	-10	-11	-10	-10	-9	-10	-12	-9	-9	-11	-12	-14	-11	-9	-7	-2	-3	-8	-12	-11	-11	-13	-8	-3	-2	-2	-3	-11	-8	-15	-11	-9	-10	-8	-4	-3	-5	-12	-9	-18	-10	-14	-14	-14
17	1	-33	-32	-33	-33	-33	-11	-15	-12	-34	-34	-18	-8	-9	-6	-6	-12	-26	-13	-2	-4	-5	-4	-6	-9	-11	-11	-4	-2	-2	-6	-2	-5	-9	-13	-14	-17	-7	-5	-6	-5	-1	-4	-7	-12	-22	-11	-4	-6
17	2	-33	-20	-33	-33	-33	-12	-17	-18	-34	-34	-13	-6	-7	-6	-8	-11	-34	-24	-3	-3	-2	-4	-4	-6	-11	-11	-5	-3	-3	-1	-2	-3	-6	-12	-15	-13	-4	-2	-1	0	-1	-2	-7	-13	-19	-13	-3	-3
17	3	-33	-30	-33	-33	-33	-15	-18	-15	-34	-34	-5	-8	-6	-7	-6	-10	-32	-35	-3	-5	-3	-3	-5	-8	-26	-14	-7	-2	-5	-3	-4	-5	-7	-12	-16	-14	-5	-2	-6	-2	-1	-4	-7	-14	-17	-11	-4	-5
17	4	-33	-32	-33	-33	-33	-24	-12	-20	-34	-34	-23	-5	-5	-5	-2	-7	-34	-27	-4	-3	-2	-2	-3	-6	-11	-9	-6	-3	-2	-1	-1	-2	-6	-13	-13	-9	-6	-3	-1	0	-1	-4	-8	-13	-19	-11	-4	-2
17	5	-33	-32	-33	-33	-33	-33	-18	-17	-34	-34	-17	-13	-5	-7	-6	-10	-34	-35	-6	-5	-7	-6	-4	-6	-29	-35	-10	-8	-7	-7	-6	-6	-8	-23	-16	-9	-5	-6	-8	-8	-10	-11	-9	-11	-18	-11	-5	-5
17	6	-33	-32	-33	-33	-33	-33	-16	-19	-34	-34	-18	-8	-8	-5	-12	-21	-34	-35	-7	-4	-4	-4	-6	-8	-23	-35	-10	-10	-9	-5	-4	-5	-12	-12	-13	-14	-9	-6	-8	-6	-4	-8	-13	-15	-18	-21	-8	-7
17	7	-32	-32	-33	-33	-24	-20	-14	-12	-34	-34	-34	-19	-6	-7	-8	-18	-34	-35	-7	-4	-3	-5	-7	-8	-15	-35	-14	-4	-4	-3	-2	-4	-9	-11	-12	-10	-5	-6	-6	-3	-2	-5	-16	-11	-13	-14	-5	-5
17	8	-32	-32	-33	-33	-18	-33	-13	-12	-34	-34	-32	-32	-17	-13	-12	-33	-34	-35	-17	-4	-5	-5	-6	-16	-21	-35	-11	-4	-3	-2	-4	-7	-16	-12	-14	-13	-10	-2	-3	-4	-4	-6	-16	-16	-15	-12	-9	-6
17	9	-32	-32	-33	-33	-33	-33	-17	-25	-34	-34	-32	-34	-31	-15	-12	-33	-34	-34	-28	-6	-4	-2	-5	-20	-24	-23	-20	-3	-2	-1	-1	-1	-12	-15	-12	-10	-7	-1	0	-1	-2	-2	-14	-13	-12	-11	-8	-5
17	10	-32	-32	-33	-33	-33	-33	-24	-32	-33	-34	-32	-30	-34	-12	-14	-21	-34	-34	-35	-4	-5	-4	-6	-26	-32	-25	-20	-4	-3	-3	-3	-6	-14	-14	-12	-10	-8	-3	-2	-3	-3	-5	-13	-12	-11	-13	-19	-6
18	1	-32	-32	-33	-31	-16	-17	-27	-33	-24	-12	-13	-12	-18	-15	-16	-15	-12	-16	-10	-10	-14	-15	-13	-12	-18	-14	-10	-5	-5	-9	-10	-11	-13	-14	-16	-22	-6	-4	-4	-10	-12	-12	-14	-21	-24	-8	-10	-7
18	2	-32	-32	-33	-27	-22	-33	-33	-32	-29	-17	-14	-15	-24	-21	-19	-33	-18	-18	-11	-12	-14	-14	-18	-17	-17	-17	-13	-7	-10	-17	-14	-14	-20	-18	-19	-17	-9	-7	-7	-11	-14	-14	-15	-23	-24	-25	-16	-13
18	3	-32	-32	-33	-33	-25	-25	-33	-32	-19	-9	-8	-14	-15	-15	-15	-22	-12	-12	-10	-13	-15	-13	-15	-16	-11	-10	-10	-9	-19	-20	-13	-13	-17	-24	-23	-9	-10	-6	-9	-17	-15	-15	-18	-26	-22	-18	-14	-11
18	4	-32	-32	-25	-21	-31	-31	-33	-32	-15	-13	-14	-19	-15	-14	-18	-33	-19	-12	-14	-21	-17	-15	-16	-24	-11	-12	-15	-13	-22	-23	-16	-20	-20	-33	-12	-14	-14	-18	-17	-18	-19	-15	-22	-33	-16	-16	-16	-20
18	5	-32	-32	-33	-22	-33	-33	-33	-32	-31	-16	-14	-19	-23	-19	-26	-33	-14	-12	-13	-16	-20	-14	-16	-19	-11	-11	-12	-12	-24	-21	-16	-14	-25	-29	-13	-13	-12	-12	-16	-20	-17	-18	-23	-33	-21	-15	-14	-22
18	6	-32	-32	-33	-33	-33	-33	-32	-32	-33	-14	-19	-20	-30	-29	-33	-32	-17	-15	-14	-23	-21	-26	-23	-33	-12	-11	-13	-19	-35	-24	-33	-22	-25	-33	-12	-16	-16	-18	-21	-29	-33	-24	-20	-33	-18	-17	-16	-16
18	7	-32	-32	-33	-33	-31	-32	-32	-32	-33	-33	-34	-19	-18	-21	-28	-32	-28	-24	-20	-18	-25	-20	-25	-16	-14	-11	-12	-15	-20	-33	-35	-21	-23	-33	-18	-12	-16	-19	-19	-18	-29	-28	-27	-33	-19	-23	-18	-15
18	8	-32	-32	-33	-33	-33	-32	-30	-32	-33	-33	-28	-33	-25	-24	-31	-32	-34	-29	-16	-16	-15	-15	-27	-26	-33	-34	-16	-16	-28	-35	-23	-24	-20	-33	-18	-22	-16	-15	-35	-35	-31	-23	-16	-23	-26	-24	-18	-17
18	9	-32	-19	-33	-33	-26	-17	-24	-32	-33	-22	-20	-20	-18	-21	-33	-30	-34	-16	-13	-16	-22	-24	-26	-25	-33	-34	-17	-15	-21	-26	-35	-33	-20	-28	-33	-25	-18	-15	-18	-21	-35	-33	-34	-33	-34	-33	-19	-16
18	10	-32	-32	-33	-33	-33	-32	-32	-32	-33	-22	-24	-13	-19	-19	-25	-32	-14	-16	-19	-20	-29	-20	-16	-33	-18	-14	-13	-21	-28	-35	-35	-18	-19	-33	-17	-23	-18	-15	-19	-23	-29	-35	-34	-33	-19	-25	-17	-19
19	1	-15	-13	-15	-12	-17	-18	-10	-18	-13	-15	-12	-6	-8	-10	-10	-12	-15	-6	-5	-5	-5	-5	-7	-11	-12	-6	-6	-5	-5	-3	-4	-8	-6	-13	-9	-8	-5	-5	-4	-3	-5	-5	-5	-9	-11	-9	-4	-3
19	2	-14	-16	-11	-10	-10	-11	-12	-11	-14	-11	-11	-10	-10	-10	-9	-10	-10	-7	-5	-4	-5	-4	-6	-10	-12	-9	-5	-3	-4	-3	-2	-5	-7	-11	-12	-8	-4	-3	-3	-5	-4	-3	-4	-11	-9	-7	-4	-5
19	3	-12	-13	-10	-12	-12	-12	-10	-9	-10	-13	-13	-6	-7	-8	-9	-12	-8	-6	-3	-2	-1	-3	-8	-10	-11	-6	-4	-3	-2	-1	-3	-5	-6	-14	-10	-8	-5	-2	-3	-3	-2	-2	-3	-12	-11	-7	-4	-5
19	4	-13	-15	-11	-12	-11	-11	-12	-11	-13	-11	-10	-10	-10	-11	-10	-12	-12	-7	-4	-5	-4	-4	-6	-9	-11	-8	-5	-3	-4	-2	-2	-4	-9	-12	-14	-9	-5	-3	-2	-2	-4	-4	-5	-12	-15	-5	-4	-2
19	5	-14	-12	-12	-13	-13	-14	-10	-12	-11	-14	-13	-7	-7	-11	-10	-13	-10	-8	-4	-3	-4	-3	-6	-11	-14	-11	-4	-1	-2	-2	-3	-5	-9	-13	-17	-10	-4	-2	-1	-2	-1	-3	-6	-10	-9	-7	-3	-1
19	6	-15	-17	-15	-14	-12	-13	-15	-14	-13	-13	-14	-14	-15	-13	-12	-16	-14	-11	-4	-4	-3	-5	-9	-11	-15	-9	-4	-3	-2	-2	-4	-5	-13	-12	-13	-9	-4	-3	-2	-1	-2	-4	-9	-14	-12	-8	-4	-4
19	7	-17	-19	-14	-15	-14	-14	-14	-13	-16	-13	-16	-15	-16	-17	-15	-18	-13	-6	-6	-4	-5	-6	-9	-13	-15	-9	-7	-3	-3	-4	-5	-8	-12	-13	-16	-11	-9	-5	-3	-4	-3	-6	-7	-13	-12	-10	-6	-3
19	8	-34	-13	-14	-10	-13	-15	-10	-11	-14	-11	-10	-18	-16	-15	-10	-12	-11	-10	-6	-4	-4	-4	-13	-13	-15	-9	-8	-5	-4	-3	-4	-5	-15	-15	-16	-9	-6	-7	-3	-3	-5	-5	-9	-11	-14	-14	-5	-6
19	9	-34	-26	-16	-16	-18	-17	-19	-14	-20	-15	-16	-18	-20	-15	-13	-20	-17	-12	-10	-7	-7	-9	-12	-17	-20	-14	-12	-8	-5	-4	-5	-8	-14	-16	-21	-16	-9	-8	-2	-3	-6	-10	-12	-15	-19	-13	-8	-7
19	10	-33	-33	-20	-15	-17	-22	-16	-16	-21	-16	-12	-16	-17	-15	-13	-15	-19	-13	-8	-9	-7	-10	-16	-14	-16	-13	-10	-7	-1	-4	-5	-11	-15	-14	-18	-12	-11	-5	-5	-6	-7	-10	-15	-17	-15	-13	-7	-8
20	1	-33	-33	-24	-21	-14	-17	-18	-23	-21	-20	-11	-13	-8	-11	-12	-18	-27	-19	-14	-17	-9	-8	-13	-16	-34	-27	-20	-16	-4	-7	-12	-11	-9	-24	-34	-16	-13	-11	-2	-9	-11	-9	-15	-21	-26	-15	-9	-13
20	2	-33	-33	-34	-34	-18	-14	-21	-33	-34	-26	-11	-14	-12	-16	-18	-33	-34	-12	-14	-10	-11	-10	-16	-20	-34	-22	-19	-20	-5	-8	-11	-13	-14	-20	-34	-33	-14	-14	-3	-4	-11	-13	-12	-28	-26	-14	-14	-8
20	3	-33	-33	-34	-32	-26	-16	-19	-27	-34	-34	-15	-9	-11	-16	-19	-33	-34	-18	-14	-10	-13	-8	-16	-17	-34	-35	-25	-15	-5	-11	-11	-11	-14	-25	-34	-32	-18	-10	-3	-6	-13	-11	-15	-26	-28	-19	-12	-8
20	4	-33	-32	-33	-31	-25	-20	-21	-33	-34	-32	-18	-17	-12	-15	-19	-33	-30	-20	-19	-13	-12	-10	-11	-24	-34	-35	-31	-19	-4	-8	-13	-13	-14	-23	-34	-35	-30	-14	-6	-7	-13	-11	-24	-32	-25	-19	-13	-7
20	5	-33	-32	-33	-33	-30	-17	-23	-33	-34	-34	-31	-14	-14	-12	-13	-25	-34	-31	-23	-24	-15	-11	-10	-18	-34	-35	-35	-34	-15	-7	-17	-16	-12	-31	-34	-35	-35	-36	-2	-6	-23	-16	-11	-21	-35	-23	-17	-18
20	6	-33	-32	-33	-33	-33	-15	-19	-31	-34	-31	-19	-11	-8	-12	-20	-33	-34	-26	-16	-16	-10	-12	-21	-14	-34	-35	-18	-16	-6	-8	-13	-14	-12	-29	-32	-35	-28	-20	-4	-11	-18	-13	-14	-22	-35	-29	-16	-9
20	7	-33	-32	-33	-33	-31	-20	-33	-33	-34	-34	-18	-14	-10	-10	-15	-33	-34	-19	-31	-23	-15	-14	-11	-15	-34	-35	-35	-24	-6	-12	-12	-15	-13	-31	-34	-35	-35	-20	-9	-6	-18	-16	-11	-22	-35	-25	-13	-14
20	8	-31	-30	-32	-32	-32	-29	-29	-26	-32	-32	-22	-14	-13	-9	-16	-31	-33	-33	-23	-27	-14	-17	-13	-12	-32	-33	-34	-24	-14	-13	-21	-16	-15	-25	-32	-33	-34	-32	-12	-5	-19	-15	-14	-32	-33	-34	-24	-15
20	9	-32	-32	-33	-33	-31	-27	-23	-30	-34	-34	-34	-12	-12	-13	-17	-33	-34	-35	-25	-31	-23	-13	-16	-22	-34	-35	-35	-23	-8	-14	-35	-22	-18	-33	-34	-35	-35	-27	-12	-9	-22	-27	-23	-33	-35	-33	-33	-16
20	10	-32	-32	-33	-33	-33	-33	-33	-32	-34	-34	-32	-19	-11	-11	-15	-33	-34	-34	-30	-33	-23	-16	-16	-19	-34	-34	-35	-35	-18	-27	-35	-23	-24	-33	-34	-35	-35	-30	-10	-16	-29	-24	-23	-31	-34	-35	-31	-20
21	1	-33	-33	-32	-21	-18	-16	-30	-33	-14	-7	-5	-5	-7	-8	-21	-34	-11	-9	-5	-2	-4	-7	-8	-27	-14	-9	-8	-2	-2	-2	-6	-6	-15	-27	-21	-8	-7	-7	-5	-5	-7	-7	-13	-34	-21	-9	-9	-10
21	2	-33	-33	-34	-34	-32	-34	-33	-33	-34	-19	-11	-10	-9	-17	-34	-34	-16	-8	-10	-6	-6	-7	-9	-34	-12	-9	-10	-5	-3	-4	-7	-8	-14	-32	-13	-10	-9	-7	-6	-9	-10	-10	-23	-34	-17	-18	-10	-10
21	3	-30	-33	-28	-24	-21	-27	-23	-33	-26	-16	-9	-11	-9	-17	-25	-34	-22	-9	-7	-8	-8	-9	-10	-30	-13	-9	-8	-8	-6	-4	-10	-9	-17	-32	-15	-11	-9	-7	-5	-5	-8	-10	-22	-24	-22	-17	-13	-10
21	4	-33	-33	-34	-34	-29	-32	-33	-33	-14	-9	-9	-7	-7	-7	-18	-34	-11	-9	-8	-5	-4	-7	-6	-34	-13	-9	-8	-6	-2	-3	-8	-5	-12	-29	-14	-9	-8	-10	-4	-7	-7	-13	-14	-34	-20	-20	-9	-9
21	5	-33	-33	-22	-22	-18	-15	-21	-31	-20	-13	-8	-9	-7	-8	-15	-33	-10	-9	-9	-6	-4	-11	-9	-20	-14	-9	-11	-9	-3	-4	-11	-12	-11	-21	-14	-8	-8	-9	-8	-10	-13	-12	-10	-26	-22	-16	-13	-10
21	6	-31	-33	-34	-29	-28	-29	-31	-33	-27	-22	-8	-9	-8	-10	-28	-33	-15	-8	-10	-6	-5	-9	-10	-21	-17	-17	-7	-12	-4	-4	-10	-8	-14	-22	-21	-17	-13	-7	-5	-9	-12	-8	-18	-24	-28	-15	-11	-11
21	7	-33	-33	-34	-19	-29	-29	-31	-33	-34	-18	-11	-7	-8	-16	-29	-33	-19	-8	-12	-5	-11	-10	-14	-29	-17	-14	-11	-13	-3	-6	-12	-9	-17	-32	-22	-12	-10	-9	-6	-8	-11	-10	-18	-32	-28	-15	-13	-8
21	8	-33	-31	-34	-32	-31	-27	-33	-33	-32	-22	-9	-10	-12	-12	-32	-33	-26	-9	-11	-10	-12	-11	-11	-32	-24	-15	-10	-10	-6	-10	-12	-9	-16	-32	-24	-18	-10	-12	-7	-9	-11	-8	-17	-22	-21	-18	-11	-11
21	9	-33	-33	-32	-31	-24	-28	-25	-33	-32	-19	-14	-10	-12	-17	-27	-33	-8	-9	-9	-11	-16	-10	-11	-27	-34	-7	-9	-11	-2	-4	-11	-11	-14	-29	-28	-14	-8	-10	-6	-11	-14	-11	-22	-32	-27	-15	-11	-10
21	10	-33	-33	-34	-31	-29	-28	-33	-33	-20	-21	-13	-14	-14	-19	-27	-31	-21	-13	-13	-15	-18	-11	-22	-24	-16	-13	-11	-15	-6	-4	-16	-11	-22	-32	-23	-14	-12	-14	-7	-14	-16	-11	-19	-34	-22	-15	-12	-10
22	1	-10	-12	-11	-12	-12	-8	-12	-15	-13	-18	-13	-11	-7	-9	-10	-13	-15	-10	-3	-1	-1	-3	-5	-18	-16	-19	-3	-1	0	0	-1	-4	-30	-12	-14	-9	-1	0	0	0	-1	-6	-17	-14	-13	-8	-2	-2
22	2	-16	-13	-14	-15	-14	-13	-14	-16	-23	-17	-16	-9	-10	-16	-17	-12	-15	-8	-2	-1	-3	-3	-12	-18	-16	-15	-3	-2	-2	-3	-2	-5	-25	-11	-15	-11	-2	-2	-1	-2	-3	-6	-28	-15	-19	-9	-2	-3
22	3	-14	-13	-17	-17	-13	-11	-14	-20	-16	-17	-14	-10	-9	-15	-14	-15	-18	-10	-3	-2	-2	-3	-10	-15	-17	-14	0	-1	0	-1	-2	-5	-32	-12	-13	-14	-3	-1	-1	-1	-2	-6	-35	-12	-16	-8	-2	-2
22	4	-11	-10	-17	-15	-14	-16	-15	-13	-17	-15	-11	-4	-2	-9	-16	-16	-27	-8	-1	-3	-1	-2	-8	-34	-34	-22	-2	-1	-1	0	0	-4	-34	-28	-34	-13	-2	-1	-1	-2	-1	-5	-35	-33	-29	-9	-2	-1
22	5	-11	-16	-17	-16	-13	-14	-18	-19	-15	-17	-17	-9	-8	-11	-17	-33	-28	-10	-3	-1	-2	-3	-10	-34	-34	-28	-3	-1	0	0	-2	-5	-34	-29	-19	-13	-2	-1	0	-1	-3	-6	-35	-24	-25	-9	-3	-2
22	6	-13	-14	-14	-14	-12	-14	-18	-18	-16	-15	-15	-15	-11	-11	-16	-15	-19	-10	-3	1	-2	-3	-8	-23	-17	-21	-4	-1	-1	-1	-1	-4	-32	-14	-16	-17	-2	-2	-1	-3	-1	-6	-28	-15	-18	-8	-2	-3
22	7	-16	-18	-15	-19	-14	-14	-20	-19	-21	-17	-16	-18	-13	-13	-15	-23	-24	-22	-5	-3	-4	-4	-12	-22	-19	-26	-11	-2	-1	-1	-4	-7	-34	-14	-20	-14	-7	-1	-2	-3	-5	-9	-34	-15	-21	-16	-3	-4
22	8	-17	-19	-21	-20	-16	-16	-29	-27	-21	-20	-20	-8	-8	-15	-21	-23	-27	-16	-5	-7	-5	-4	-27	-34	-19	-15	-6	-5	-3	-3	-3	-9	-34	-19	-18	-20	-5	-4	-4	-4	-4	-10	-34	-17	-22	-12	-7	-6
22	9	-16	-18	-19	-14	-13	-16	-17	-17	-21	-21	-16	-23	-11	-15	-18	-15	-31	-16	-4	-3	-3	-5	-15	-23	-34	-16	-5	-3	-1	-2	-4	-7	-34	-12	-22	-19	-6	-4	-4	-2	-3	-8	-34	-29	-19	-13	-5	-3
22	10	-17	-24	-17	-21	-16	-16	-19	-24	-23	-21	-17	-18	-14	-15	-18	-23	-20	-21	-9	-3	-3	-5	-13	-33	-27	-26	-7	-4	-1	-2	-3	-6	-34	-14	-16	-13	-7	-4	-2	-3	-5	-9	-34	-26	-16	-17	-7	-4
23	1	-34	-34	-35	-35	-35	-35	-35	-34	-35	-35	-36	-36	-36	-36	-35	-35	-36	-36	-36	-37	-37	-36	-36	-35	-35	-36	-36	-37	-18	-25	-37	-37	-36	-35	-36	-36	-37	-35	-15	-22	-37	-37	-36	-35	-36	-36	-37	-37
23	2	-34	-34	-35	-35	-35	-35	-35	-34	-35	-35	-36	-36	-36	-36	-35	-35	-36	-36	-36	-37	-37	-36	-36	-35	-35	-36	-36	-29	-6	-29	-37	-37	-36	-35	-36	-36	-37	-37	-27	-30	-37	-37	-36	-35	-36	-36	-35	-37
23	3	-34	-34	-35	-35	-35	-35	-34	-34	-35	-35	-36	-36	-36	-35	-35	-35	-36	-36	-36	-35	-37	-36	-36	-35	-35	-36	-36	-37	-23	-27	-37	-36	-36	-35	-36	-36	-37	-37	-19	-29	-37	-37	-36	-35	-36	-36	-37	-37
23	4	-34	-34	-35	-35	-35	-35	-34	-34	-35	-35	-36	-36	-36	-35	-35	-35	-36	-36	-36	-37	-37	-36	-36	-35	-35	-36	-36	-37	-17	-30	-37	-36	-36	-35	-36	-36	-37	-37	-20	-30	-37	-37	-36	-35	-36	-36	-37	-37
23	5	-34	-34	-35	-35	-35	-35	-34	-34	-35	-35	-35	-36	-36	-35	-35	-35	-35	-36	-36	-37	-37	-36	-36	-35	-35	-36	-36	-37	-13	-35	-37	-36	-36	-35	-36	-36	-37	-37	-15	-34	-37	-37	-36	-35	-36	-36	-37	-37
23	6	-34	-34	-35	-35	-35	-35	-34	-34	-35	-35	-35	-36	-36	-35	-35	-35	-35	-36	-36	-37	-37	-36	-36	-35	-35	-36	-36	-37	-23	-35	-37	-36	-36	-35	-36	-36	-37	-37	-20	-31	-37	-37	-36	-35	-36	-36	-37	-37
23	7	-34	-34	-35	-35	-34	-32	-34	-34	-35	-35	-35	-35	-35	-35	-35	-35	-35	-36	-36	-36	-36	-36	-36	-35	-35	-36	-36	-37	-15	-35	-37	-36	-36	-35	-35	-36	-36	-37	-23	-30	-37	-36	-36	-35	-36	-36	-36	-37
23	8	-34	-34	-35	-35	-34	-34	-34	-34	-35	-35	-35	-35	-35	-35	-35	-35	-35	-36	-36	-36	-36	-36	-36	-35	-35	-36	-36	-37	-27	-29	-37	-36	-36	-35	-35	-36	-36	-37	-34	-27	-37	-36	-36	-35	-36	-36	-36	-37
23	9	-34	-34	-35	-35	-34	-34	-34	-34	-35	-35	-35	-35	-35	-35	-35	-35	-35	-36	-36	-36	-36	-36	-36	-35	-35	-36	-36	-37	-23	-34	-37	-36	-36	-35	-35	-36	-36	-37	-23	-29	-37	-36	-36	-35	-36	-36	-36	-37
23	10	-34	-34	-35	-35	-34	-34	-34	-34	-35	-35	-35	-35	-35	-35	-35	-35	-35	-36	-36	-36	-36	-36	-36	-35	-35	-36	-36	-37	-27	-35	-37	-36	-36	-35	-35	-36	-36	-37	-34	-35	-37	-36	-36	-35	-36	-36	-36	-37
24	1	-34	-34	-35	-23	-27	-28	-34	-34	-35	-23	-20	-16	-19	-23	-33	-35	-35	-16	-15	-8	-14	-17	-19	-27	-35	-21	-20	-15	-6	-7	-17	-26	-33	-30	-36	-26	-22	-12	-5	-13	-19	-27	-34	-27	-21	-19	-18	-21
24	2	-34	-34	-32	-25	-21	-19	-32	-34	-35	-24	-18	-15	-14	-18	-24	-22	-22	-17	-11	-7	-12	-15	-23	-16	-27	-17	-18	-7	-4	-7	-8	-17	-18	-22	-32	-17	-16	-4	-6	-3	-5	-20	-21	-16	-24	-17	-15	-12
24	3	-34	-34	-35	-35	-21	-27	-28	-34	-35	-24	-19	-16	-19	-20	-25	-25	-27	-23	-11	-6	-7	-17	-22	-26	-31	-17	-16	-6	-7	-4	-6	-22	-20	-28	-31	-18	-16	-6	-6	-3	-8	-16	-17	-27	-18	-19	-16	-16
24	4	-32	-34	-35	-27	-26	-20	-26	-34	-35	-35	-16	-15	-17	-20	-26	-29	-28	-16	-14	-7	-6	-13	-14	-23	-35	-24	-16	-4	-4	-3	-3	-17	-20	-30	-35	-18	-17	-9	-5	-5	-5	-20	-19	-23	-29	-19	-15	-19
24	5	-34	-34	-35	-35	-35	-28	-34	-34	-35	-25	-21	-20	-21	-22	-25	-35	-23	-20	-18	-8	-9	-15	-16	-24	-35	-21	-17	-6	-4	-6	-6	-18	-21	-33	-35	-19	-15	-6	-4	-8	-7	-16	-23	-29	-17	-16	-18	-9
24	6	-34	-34	-35	-28	-22	-28	-30	-34	-35	-22	-15	-16	-16	-18	-24	-35	-35	-15	-11	-12	-13	-15	-18	-24	-35	-36	-15	-5	-4	-5	-7	-14	-28	-26	-35	-25	-18	-6	-3	-2	-11	-16	-21	-31	-36	-15	-13	-7
24	7	-34	-34	-35	-35	-27	-24	-34	-34	-35	-35	-21	-19	-21	-30	-18	-35	-26	-21	-18	-11	-16	-17	-18	-25	-35	-22	-16	-10	-10	-11	-10	-20	-21	-35	-35	-22	-22	-11	-7	-10	-9	-19	-26	-35	-29	-20	-20	-13
24	8	-34	-32	-35	-32	-18	-17	-29	-34	-35	-22	-18	-17	-20	-18	-16	-25	-33	-20	-18	-11	-9	-15	-16	-22	-35	-23	-21	-19	-13	-15	-13	-17	-22	-23	-35	-21	-17	-14	-10	-8	-15	-18	-20	-25	-25	-27	-18	-12
24	9	-34	-34	-35	-31	-20	-28	-26	-34	-35	-23	-20	-14	-19	-18	-27	-27	-33	-16	-16	-10	-13	-11	-17	-16	-35	-27	-18	-10	-12	-11	-10	-20	-27	-33	-35	-19	-23	-18	-9	-19	-10	-23	-27	-33	-36	-27	-20	-19
24	10	-34	-34	-34	-34	-32	-34	-34	-34	-35	-25	-14	-15	-21	-18	-19	-34	-35	-16	-15	-11	-16	-14	-16	-17	-35	-28	-19	-7	-4	-5	-10	-16	-18	-21	-35	-36	-20	-7	-6	-5	-6	-20	-23	-28	-36	-20	-14	-9
25	1	-18	-24	-17	-23	-18	-7	-8	-6	-21	-12	-14	-12	-8	-9	-10	-15	-15	-14	-22	-30	-9	-7	-20	-34	-17	-12	-8	-24	-5	-4	-6	-6	-27	-28	-15	-11	-10	-9	-6	-5	-7	-7	-30	-16	-15	-10	-9	-7
25	2	-10	-22	-14	-16	-11	-7	-6	-16	-17	-14	-18	-15	-14	-13	-11	-14	-12	-19	-28	-13	-5	-7	-19	-34	-17	-15	-8	-8	-7	-4	-7	-9	-26	-23	-16	-16	-9	-11	-10	-7	-11	-8	-21	-22	-16	-9	-7	-8
25	3	-15	-9	-16	-17	-17	-9	-10	-6	-19	-13	-13	-14	-13	-15	-11	-8	-21	-11	-24	-30	-15	-10	-14	-19	-15	-16	-10	-20	-8	-5	-4	-7	-33	-23	-19	-16	-8	-9	-7	-3	-6	-6	-35	-26	-10	-10	-9	-7
25	4	-28	-22	-25	-26	-20	-11	-8	-14	-20	-18	-21	-19	-8	-10	-9	-12	-19	-10	-26	-27	-8	-8	-9	-25	-22	-19	-18	-36	-10	-5	-6	-7	-13	-22	-21	-19	-16	-7	-7	-9	-7	-7	-32	-26	-11	-10	-9	-9
25	5	-20	-33	-15	-17	-14	-11	-9	-15	-16	-13	-19	-7	-5	-7	-9	-16	-16	-8	-35	-30	-8	-8	-11	-10	-20	-16	-19	-36	-5	-7	-9	-9	-21	-15	-19	-14	-18	-10	-6	-7	-7	-8	-13	-18	-14	-9	-9	-7
25	6	-22	-32	-22	-22	-13	-17	-15	-21	-34	-14	-15	-15	-9	-11	-12	-17	-19	-14	-35	-35	-7	-6	-16	-18	-26	-18	-12	-36	-17	-6	-6	-6	-22	-18	-24	-18	-15	-13	-17	-7	-7	-6	-20	-24	-20	-13	-12	-12
25	7	-33	-21	-16	-13	-6	-14	-17	-11	-11	-10	-10	-8	-7	-4	-6	-9	-12	-26	-35	-6	-6	-7	-9	-14	-16	-11	-14	-36	-15	-5	-8	-8	-12	-13	-19	-18	-10	-11	-12	-6	-6	-6	-7	-32	-15	-11	-11	-13
25	8	-23	-26	-23	-23	-6	-6	-22	-29	-15	-15	-17	-7	-7	-8	-9	-13	-12	-23	-35	-33	-8	-8	-10	-12	-22	-14	-23	-33	-25	-8	-9	-10	-14	-8	-24	-15	-12	-15	-14	-7	-9	-8	-9	-16	-20	-13	-13	-11
25	9	-22	-27	-18	-31	-6	-14	-25	-33	-14	-17	-21	-8	-6	-8	-9	-9	-13	-29	-35	-28	-6	-10	-10	-12	-15	-16	-28	-35	-15	-8	-9	-13	-14	-10	-23	-16	-16	-19	-22	-9	-8	-10	-10	-31	-18	-12	-11	-12
25	10	-14	-32	-7	-14	-6	-21	-26	-33	-12	-18	-22	-15	-7	-8	-7	-22	-12	-16	-33	-33	-25	-10	-9	-9	-12	-13	-22	-30	-6	-9	-9	-8	-12	-10	-34	-15	-14	-16	-18	-10	-9	-10	-10	-27	-14	-11	-14	-13
26	1	-24	-34	-10	-9	-16	-22	-19	-26	-14	-10	-7	-16	-15	-16	-17	-29	-12	-10	-7	-5	-4	-9	-12	-20	-19	-13	-6	-3	-1	-2	-1	-7	-16	-28	-17	-13	-9	-1	1	0	0	-6	-14	-21	-16	-4	-8	-3
26	2	-17	-27	-17	-20	-16	-24	-18	-30	-17	-13	-13	-12	-15	-18	-18	-18	-15	-12	-9	-4	-3	-5	-14	-19	-21	-11	-9	-9	-2	-3	-4	-4	-14	-22	-16	-13	-7	-2	-2	-2	-1	-7	-13	-20	-17	-12	-11	-4
26	3	-30	-34	-23	-14	-22	-19	-34	-34	-23	-12	-10	-10	-17	-24	-27	-24	-12	-10	-9	-10	-15	-14	-14	-17	-24	-12	-12	-3	-3	-1	-3	-11	-14	-19	-24	-13	-10	-1	0	1	-2	-9	-12	-26	-17	-12	-8	-3
26	4	-34	-34	-35	-35	-34	-34	-34	-34	-26	-15	-20	-25	-35	-35	-35	-35	-27	-16	-14	-28	-27	-22	-34	-25	-35	-18	-14	-5	-2	-2	-18	-17	-15	-25	-35	-16	-14	-5	-2	-3	-8	-22	-15	-30	-34	-15	-14	-14
26	5	-34	-34	-35	-34	-34	-34	-34	-26	-33	-20	-17	-21	-30	-35	-35	-35	-20	-14	-12	-31	-16	-22	-28	-21	-32	-17	-18	-4	-4	-2	-8	-20	-16	-18	-35	-13	-13	-6	-5	-10	-13	-12	-12	-23	-24	-16	-19	-13
26	6	-34	-34	-35	-32	-32	-34	-34	-34	-26	-20	-10	-19	-32	-33	-35	-33	-24	-11	-12	-28	-25	-17	-23	-25	-35	-20	-16	-13	-4	-2	-14	-18	-16	-23	-35	-19	-12	-14	-3	-1	-16	-15	-13	-25	-36	-20	-16	-14
26	7	-34	-34	-35	-25	-34	-34	-34	-34	-35	-23	-11	-24	-35	-35	-35	-34	-29	-14	-20	-28	-25	-19	-31	-24	-35	-20	-19	-17	-2	-1	-21	-20	-15	-21	-35	-27	-10	-12	-3	-2	-20	-20	-15	-24	-31	-27	-29	-18
26	8	-34	-34	-34	-26	-32	-34	-34	-34	-23	-18	-12	-20	-35	-35	-35	-34	-27	-15	-26	-29	-26	-28	-34	-24	-35	-22	-24	-20	-3	-4	-24	-24	-16	-20	-35	-19	-12	-9	-4	-4	-17	-18	-15	-20	-36	-23	-22	-14
26	9	-34	-34	-34	-32	-22	-34	-34	-34	-35	-19	-22	-33	-31	-24	-35	-34	-35	-14	-25	-29	-36	-24	-29	-25	-35	-36	-21	-19	-2	-2	-20	-21	-22	-27	-35	-36	-16	-12	-4	-6	-15	-34	-15	-23	-36	-36	-31	-21
26	10	-34	-33	-34	-24	-29	-34	-34	-34	-33	-20	-14	-24	-33	-33	-35	-34	-27	-10	-29	-36	-28	-29	-28	-25	-33	-20	-21	-22	-3	-5	-14	-20	-18	-29	-35	-22	-15	-15	-4	-5	-19	-21	-14	-21	-36	-28	-24	-15
27	1	-15	-14	-9	-17	-20	-17	-13	-12	-10	-13	-17	-25	-22	-14	-11	-9	-9	-8	-8	-4	-10	-13	-16	-16	-11	-10	-9	-5	-1	-1	-8	-14	-14	-14	-9	-10	-10	-6	-1	0	-9	-14	-14	-10	-7	-13	-11	-3
27	2	-15	-14	-12	-14	-15	-16	-12	-13	-9	-13	-18	-35	-32	-15	-11	-13	-11	-13	-10	-5	-5	-19	-14	-16	-13	-13	-10	-3	-2	-3	-4	-19	-15	-17	-10	-11	-14	-5	-2	-5	-5	-15	-18	-11	-8	-14	-14	-4
27	3	-16	-16	-14	-11	-21	-11	-12	-10	-13	-14	-14	-27	-21	-13	-13	-14	-10	-14	-14	-6	-6	-13	-16	-16	-14	-10	-10	-6	-2	-4	-6	-18	-18	-13	-9	-10	-13	-8	-4	-2	-6	-18	-20	-9	-11	-11	-11	-9
27	4	-15	-16	-12	-13	-12	-13	-16	-11	-10	-13	-15	-15	-17	-9	-12	-12	-12	-13	-12	-3	-6	-13	-15	-21	-11	-14	-13	-2	-1	-3	-4	-21	-19	-19	-10	-11	-15	-3	0	-2	-5	-17	-19	-12	-8	-10	-11	-6
27	5	-13	-13	-10	-12	-14	-10	-11	-10	-8	-12	-16	-18	-15	-21	-12	-14	-14	-12	-10	-4	-6	-22	-17	-18	-11	-14	-11	-4	-1	-3	-6	-18	-20	-23	-11	-11	-12	-4	-1	-3	-13	-21	-36	-12	-11	-12	-13	-7
27	6	-17	-16	-11	-11	-10	-12	-12	-19	-11	-13	-16	-17	-16	-11	-11	-13	-11	-13	-10	-8	-8	-14	-14	-17	-11	-12	-11	-4	0	-2	-8	-22	-23	-25	-11	-11	-16	-8	0	-1	-9	-22	-26	-11	-10	-12	-11	-16
27	7	-13	-20	-10	-12	-13	-19	-23	-13	-13	-22	-23	-19	-35	-12	-13	-10	-12	-19	-18	-6	-8	-15	-14	-25	-13	-13	-12	-6	-2	-2	-5	-19	-24	-17	-11	-10	-15	-6	-2	-3	-7	-18	-36	-15	-12	-14	-14	-7
27	8	-17	-26	-11	-12	-22	-16	-14	-12	-11	-14	-35	-25	-35	-16	-9	-13	-10	-15	-13	-6	-7	-15	-21	-35	-12	-11	-12	-3	-1	-8	-6	-36	-35	-18	-13	-10	-11	-8	-1	-3	-7	-28	-36	-11	-13	-13	-20	-11
27	9	-13	-20	-10	-14	-14	-13	-17	-10	-12	-10	-9	-14	-22	-14	-13	-13	-11	-11	-11	-5	-6	-15	-18	-22	-13	-11	-9	-5	-2	-2	-13	-36	-29	-22	-10	-8	-17	-6	-2	-2	-10	-36	-33	-14	-12	-12	-14	-7
27	10	-13	-22	-11	-11	-10	-12	-18	-17	-12	-11	-10	-10	-16	-15	-9	-11	-10	-10	-10	-10	-11	-11	-15	-17	-17	-11	-11	-9	-1	3	-7	-20	-15	-17	-13	-12	-12	-9	-5	-3	-7	-15	-15	-14	-11	-14	-11	-15
28	1	-34	-34	-35	-35	-34	-34	-34	-34	-35	-35	-30	-21	-35	-35	-35	-35	-35	-15	-15	-9	-14	-28	-36	-35	-33	-36	-12	-8	-4	-8	-22	-36	-36	-35	-35	-26	-17	-8	-3	-10	-20	-34	-36	-35	-36	-36	-24	-16
28	2	-34	-34	-35	-34	-34	-34	-34	-34	-35	-35	-26	-22	-33	-35	-35	-35	-35	-12	-11	-16	-16	-19	-36	-35	-35	-36	-18	-12	-2	-9	-17	-33	-36	-35	-35	-29	-20	-20	-5	-9	-17	-36	-36	-35	-36	-36	-28	-14
28	3	-34	-34	-35	-34	-34	-34	-34	-34	-35	-35	-24	-18	-31	-35	-35	-34	-35	-17	-14	-12	-13	-30	-36	-35	-35	-36	-23	-19	-4	-10	-19	-36	-36	-35	-35	-29	-18	-11	-5	-12	-14	-32	-36	-35	-36	-36	-24	-14
28	4	-34	-34	-35	-34	-34	-34	-34	-34	-35	-35	-35	-25	-33	-35	-35	-34	-35	-18	-15	-17	-15	-33	-36	-35	-35	-36	-19	-9	-3	-8	-17	-36	-36	-35	-35	-36	-20	-19	-5	-12	-18	-36	-36	-35	-36	-36	-34	-19
28	5	-34	-34	-34	-34	-34	-34	-34	-34	-35	-35	-35	-35	-35	-35	-35	-34	-35	-18	-13	-17	-14	-34	-36	-35	-35	-36	-23	-20	-5	-12	-28	-36	-35	-35	-35	-36	-19	-14	-8	-15	-37	-36	-36	-33	-36	-36	-30	-20
28	6	-34	-33	-34	-34	-34	-34	-34	-34	-35	-35	-35	-33	-28	-35	-35	-34	-35	-22	-16	-19	-17	-36	-36	-35	-35	-36	-20	-12	-9	-13	-23	-36	-35	-35	-35	-34	-18	-12	-6	-11	-25	-33	-36	-35	-36	-36	-26	-23
28	7	-34	-33	-34	-34	-34	-34	-34	-34	-35	-35	-35	-33	-35	-35	-35	-34	-35	-19	-15	-30	-22	-30	-36	-35	-35	-36	-24	-15	-8	-14	-18	-36	-35	-34	-35	-36	-23	-13	-10	-13	-19	-34	-35	-35	-36	-36	-36	-29
28	8	-33	-33	-34	-34	-34	-34	-34	-34	-35	-35	-33	-35	-35	-35	-35	-34	-35	-28	-17	-30	-25	-34	-35	-35	-35	-31	-36	-17	-14	-16	-24	-36	-35	-34	-35	-36	-30	-12	-21	-29	-21	-36	-35	-34	-35	-36	-36	-36
28	9	-33	-33	-34	-34	-34	-34	-34	-34	-35	-35	-35	-35	-35	-35	-35	-34	-35	-35	-18	-21	-20	-36	-35	-35	-35	-35	-31	-15	-16	-15	-29	-36	-35	-34	-35	-36	-26	-15	-14	-26	-29	-30	-35	-34	-35	-36	-34	-25
28	10	-33	-33	-34	-34	-34	-34	-34	-34	-34	-35	-35	-35	-29	-35	-34	-34	-35	-35	-17	-16	-24	-33	-35	-35	-35	-35	-33	-17	-16	-18	-34	-36	-35	-34	-35	-31	-22	-13	-19	-30	-34	-36	-35	-34	-35	-36	-34	-29
29	1	-21	-27	-22	-19	-20	-21	-21	-25	-26	-20	-21	-22	-20	-20	-21	-25	-20	-19	-19	-19	-15	-21	-24	-23	-19	-18	-20	-16	-14	-12	-14	-19	-21	-24	-19	-18	-18	-16	-14	-14	-20	-19	-23	-22	-19	-19	-19	-19
29	2	-21	-21	-20	-19	-21	-21	-23	-26	-20	-16	-19	-21	-18	-21	-21	-19	-19	-17	-19	-14	-14	-20	-19	-18	-19	-18	-17	-14	-13	-15	-16	-18	-21	-27	-21	-18	-20	-17	-13	-21	-16	-19	-19	-22	-20	-19	-20	-23
29	3	-21	-25	-21	-18	-18	-24	-21	-26	-27	-20	-17	-19	-18	-18	-19	-26	-23	-18	-20	-21	-14	-19	-19	-21	-23	-18	-17	-16	-13	-12	-16	-22	-20	-20	-28	-18	-18	-20	-15	-15	-16	-18	-21	-19	-19	-17	-17	-18
29	4	-24	-30	-20	-20	-25	-22	-22	-32	-20	-18	-17	-19	-21	-18	-19	-26	-19	-15	-21	-18	-18	-19	-18	-21	-21	-19	-19	-18	-12	-13	-18	-22	-21	-24	-24	-15	-19	-18	-12	-16	-20	-22	-19	-21	-18	-19	-17	-23
29	5	-21	-33	-18	-20	-18	-18	-20	-19	-17	-18	-18	-18	-21	-20	-17	-22	-17	-18	-19	-17	-20	-20	-17	-20	-20	-19	-17	-18	-15	-15	-19	-20	-18	-21	-18	-18	-17	-13	-11	-13	-17	-18	-18	-18	-20	-18	-18	-24
29	6	-21	-21	-21	-19	-20	-21	-21	-23	-21	-20	-17	-17	-19	-20	-21	-19	-18	-18	-18	-18	-16	-17	-19	-19	-21	-19	-20	-13	-17	-14	-20	-18	-19	-24	-22	-17	-17	-18	-16	-14	-19	-18	-19	-20	-18	-17	-19	-27
29	7	-19	-21	-19	-17	-16	-21	-20	-23	-19	-18	-18	-18	-17	-18	-19	-20	-17	-18	-16	-26	-17	-15	-19	-18	-21	-19	-18	-17	-11	-13	-26	-16	-17	-22	-21	-17	-13	-14	-13	-15	-19	-17	-16	-19	-21	-17	-17	-33
29	8	-22	-23	-17	-16	-16	-17	-16	-25	-22	-18	-17	-16	-16	-18	-19	-19	-16	-16	-15	-26	-19	-13	-18	-19	-21	-17	-19	-25	-12	-13	-36	-19	-17	-22	-25	-17	-15	-16	-14	-12	-20	-16	-16	-19	-19	-18	-22	-36
29	9	-25	-19	-19	-19	-19	-19	-18	-26	-19	-16	-15	-20	-19	-18	-21	-17	-18	-19	-17	-30	-14	-24	-20	-20	-26	-20	-17	-28	-12	-14	-33	-21	-17	-20	-26	-17	-13	-16	-12	-12	-17	-17	-17	-15	-20	-21	-17	-36
29	10	-19	-22	-18	-17	-20	-18	-18	-21	-19	-20	-18	-16	-18	-17	-20	-18	-21	-19	-18	-24	-13	-20	-17	-17	-20	-19	-19	-29	-11	-14	-19	-18	-17	-19	-24	-17	-14	-26	-11	-12	-27	-13	-17	-18	-21	-18	-20	-24
30	1	-18	-17	-27	-17	-13	-13	-17	-20	-28	-17	-16	-12	-13	-14	-16	-16	-19	-14	-12	-14	-11	-14	-15	-16	-35	-17	-12	-8	-10	-9	-12	-12	-12	-15	-25	-19	-17	-10	-11	-12	-12	-12	-13	-14	-17	-16	-17	-11
30	2	-16	-21	-23	-18	-15	-15	-18	-19	-24	-20	-17	-16	-13	-13	-16	-15	-23	-15	-12	-11	-13	-13	-14	-14	-23	-18	-16	-12	-14	-11	-7	-14	-16	-17	-22	-15	-16	-13	-13	-12	-10	-14	-18	-16	-19	-17	-14	-14
30	3	-21	-24	-33	-18	-14	-16	-19	-22	-35	-22	-14	-12	-12	-15	-13	-20	-26	-14	-12	-12	-12	-13	-12	-13	-33	-17	-15	-12	-9	-9	-10	-14	-15	-16	-22	-19	-14	-13	-10	-11	-12	-14	-14	-19	-20	-16	-12	-13
30	4	-16	-20	-33	-21	-18	-16	-20	-23	-23	-20	-14	-12	-16	-14	-17	-19	-29	-17	-13	-13	-13	-13	-12	-16	-35	-20	-15	-13	-11	-12	-10	-14	-16	-19	-26	-16	-12	-16	-12	-11	-13	-17	-15	-18	-22	-16	-13	-13
30	5	-32	-33	-34	-22	-16	-18	-19	-24	-35	-20	-14	-15	-16	-14	-14	-18	-35	-14	-13	-13	-15	-14	-14	-18	-35	-19	-13	-14	-11	-14	-11	-12	-12	-17	-27	-16	-14	-13	-17	-14	-15	-16	-16	-16	-24	-17	-14	-13
30	6	-34	-33	-34	-32	-20	-17	-23	-25	-35	-21	-17	-14	-16	-16	-20	-19	-27	-15	-13	-15	-16	-15	-16	-17	-35	-18	-16	-16	-19	-12	-14	-16	-15	-20	-35	-18	-14	-18	-21	-11	-14	-14	-17	-18	-23	-16	-16	-13
30	7	-33	-24	-34	-25	-17	-20	-22	-29	-33	-31	-15	-14	-17	-14	-18	-19	-30	-16	-16	-18	-15	-15	-15	-15	-35	-20	-16	-17	-27	-13	-12	-16	-17	-19	-35	-22	-16	-18	-16	-13	-15	-16	-18	-18	-24	-22	-19	-14
30	8	-33	-31	-34	-20	-17	-17	-21	-21	-35	-32	-17	-16	-20	-18	-17	-20	-33	-26	-19	-16	-14	-16	-15	-20	-35	-26	-20	-27	-28	-20	-11	-13	-17	-17	-35	-23	-24	-18	-21	-18	-12	-17	-18	-19	-28	-23	-16	-17
30	9	-33	-33	-34	-30	-19	-21	-21	-21	-34	-21	-19	-15	-17	-17	-15	-20	-35	-21	-22	-26	-15	-17	-15	-17	-35	-24	-22	-20	-20	-26	-14	-15	-15	-23	-35	-35	-21	-16	-16	-17	-15	-16	-19	-22	-35	-25	-19	-17
30	10	-33	-31	-20	-16	-20	-15	-9	-17	-31	-19	-17	-17	-14	-12	-14	-15	-26	-24	-24	-17	-14	-15	-15	-15	-35	-18	-15	-16	-25	-18	-13	-14	-15	-18	-35	-27	-19	-14	-18	-15	-12	-20	-19	-22	-29	-25	-21	-15
31	1	-9	-8	-7	-8	-7	-8	-8	-8	-9	-5	-7	-8	-7	-7	-7	-10	-9	-7	-7	-6	-5	-5	-7	-10	-7	-8	-7	-6	-3	-2	-2	-3	-8	-16	-7	-8	-6	-6	-4	-2	-2	-3	-24	-34	-8	-8	-6	-6
31	2	-22	-22	-34	-34	-34	-34	-14	-9	-34	-34	-33	-35	-35	-6	-10	-12	-35	-35	-35	-13	-3	-6	-9	-12	-31	-27	-29	-9	-6	-5	-6	-8	-9	-10	-22	-21	-6	-6	-5	-7	-5	-11	-10	-12	-27	-14	-3	-4
31	3	-12	-9	-11	-9	-7	-8	-9	-9	-11	-8	-9	-8	-9	-9	-8	-12	-9	-9	-8	-6	-5	-4	-7	-11	-10	-8	-8	-6	-6	-3	-3	-5	-7	-18	-8	-7	-8	-7	-4	-4	-2	-5	-26	-34	-8	-9	-8	-6
31	4	-8	-11	-9	-7	-8	-7	-7	-8	-13	-6	-8	-7	-7	-9	-8	-11	-8	-7	-7	-4	-3	-6	-6	-9	-9	-9	-8	-5	-3	-3	-2	-2	-6	-16	-8	-8	-7	-7	-6	-3	-3	-3	-35	-34	-8	-8	-9	-6
31	5	-9	-10	-12	-8	-9	-9	-12	-9	-11	-9	-8	-9	-9	-9	-8	-9	-10	-9	-10	-9	-8	-5	-7	-10	-10	-10	-9	-8	-6	-4	-3	-5	-8	-21	-10	-9	-9	-8	-2	-4	-4	-3	-7	-34	-9	-9	-9	-8
31	6	-10	-10	-10	-10	-8	-9	-8	-10	-12	-8	-5	-9	-8	-9	-8	-11	-8	-9	-10	-8	-5	-7	-7	-10	-10	-8	-10	-7	-6	-3	-2	-2	-7	-20	-11	-9	-9	-8	-5	-2	-2	-5	-33	-34	-9	-8	-8	-8
31	7	-9	-9	-11	-8	-8	-8	-9	-12	-10	-8	-8	-10	-9	-9	-10	-11	-8	-9	-9	-9	-6	-10	-9	-10	-9	-10	-10	-7	-4	-3	-3	-6	-8	-18	-9	-9	-11	-10	-4	-3	-2	-7	-26	-34	-9	-9	-10	-6
31	8	-9	-9	-10	-9	-8	-10	-8	-8	-11	-10	-10	-9	-8	-7	-9	-15	-8	-9	-10	-8	-7	-7	-8	-9	-9	-8	-10	-9	-4	-2	-4	-5	-14	-22	-9	-9	-9	-9	-4	-4	-4	-27	-35	-34	-8	-8	-10	-9
31	9	-8	-8	-13	-8	-8	-8	-8	-8	-12	-9	-8	-8	-10	-10	-9	-12	-10	-8	-9	-9	-8	-9	-9	-11	-9	-10	-9	-10	-7	-6	-6	-7	-9	-12	-9	-8	-9	-11	-8	-8	-5	-21	-35	-34	-9	-8	-10	-9
31	10	-10	-10	-9	-9	-8	-6	-8	-8	-15	-7	-8	-9	-9	-8	-9	-10	-9	-7	-10	-9	-6	-8	-9	-13	-9	-8	-10	-11	-6	-2	-5	-6	-9	-14	-10	-8	-9	-10	-9	-4	-7	-28	-35	-33	-10	-7	-10	-10
32	1	-33	-33	-34	-33	-33	-33	-33	-33	-34	-34	-23	-34	-34	-19	-34	-33	-34	-35	-35	-35	-35	-19	-24	-21	-34	-26	-22	-24	-13	-5	-11	-19	-28	-34	-34	-21	-28	-32	-5	-10	-18	-15	-20	-15	-32	-14	-23	-36
32	2	-33	-32	-33	-33	-33	-33	-33	-33	-34	-29	-31	-34	-34	-28	-34	-33	-34	-35	-35	-35	-35	-33	-28	-34	-34	-35	-35	-34	-22	-21	-13	-24	-35	-33	-34	-16	-35	-26	-10	-12	-25	-9	-18	-25	-25	-13	-36	-36
32	3	-33	-32	-33	-33	-33	-33	-33	-33	-34	-34	-34	-34	-34	-26	-28	-33	-34	-35	-35	-35	-33	-33	-26	-34	-34	-27	-35	-36	-27	-20	-34	-26	-23	-33	-34	-28	-35	-27	-13	-21	-28	-20	-24	-20	-35	-18	-34	-34
32	4	-33	-32	-33	-33	-33	-33	-33	-33	-34	-34	-32	-34	-34	-26	-27	-33	-32	-35	-35	-35	-35	-26	-17	-29	-34	-26	-31	-36	-21	-19	-16	-33	-22	-33	-34	-21	-35	-36	-25	-22	-27	-21	-16	-21	-22	-14	-36	-36
32	5	-33	-32	-33	-33	-33	-33	-33	-33	-34	-34	-25	-34	-34	-22	-23	-33	-31	-35	-31	-27	-31	-32	-18	-34	-34	-23	-25	-34	-15	-18	-24	-25	-20	-27	-34	-25	-26	-34	-20	-18	-23	-17	-19	-20	-28	-26	-25	-28
32	6	-33	-32	-33	-33	-33	-33	-33	-31	-34	-34	-34	-34	-34	-34	-20	-33	-34	-35	-35	-35	-35	-35	-14	-23	-34	-35	-27	-36	-30	-26	-13	-35	-15	-33	-34	-33	-35	-36	-30	-25	-36	-35	-17	-18	-21	-14	-35	-36
32	7	-33	-32	-33	-33	-33	-33	-33	-33	-34	-34	-31	-34	-34	-31	-34	-33	-27	-33	-35	-35	-31	-33	-24	-26	-34	-27	-33	-35	-24	-18	-14	-23	-20	-33	-34	-29	-35	-36	-36	-21	-34	-17	-20	-34	-20	-22	-35	-36
32	8	-32	-32	-33	-33	-33	-33	-33	-33	-34	-34	-34	-34	-34	-21	-32	-33	-34	-35	-35	-35	-35	-33	-21	-31	-34	-23	-35	-35	-25	-23	-25	-26	-25	-33	-34	-19	-35	-36	-24	-36	-36	-25	-14	-15	-21	-24	-35	-35
32	9	-32	-32	-33	-33	-33	-33	-33	-33	-34	-32	-34	-34	-34	-32	-32	-33	-26	-35	-35	-35	-35	-25	-23	-34	-34	-35	-35	-32	-28	-27	-35	-17	-32	-33	-34	-15	-35	-36	-17	-25	-30	-23	-20	-33	-19	-35	-35	-35
32	10	-32	-32	-33	-33	-33	-33	-31	-32	-34	-34	-34	-34	-34	-34	-28	-33	-34	-35	-35	-35	-35	-35	-19	-34	-34	-35	-35	-35	-28	-22	-28	-27	-24	-33	-34	-35	-35	-36	-22	-25	-34	-35	-26	-33	-27	-21	-35	-35
33	1	-32	-31	-33	-33	-32	-32	-32	-32	-19	-11	-5	-4	-5	-5	-4	-14	-9	-1	-1	-1	-1	-2	-1	-3	-20	-4	1	1	1	-1	-4	-1	-3	-9	-17	-3	2	1	0	-1	0	-1	-1	-11	-1	1	2	1
33	2	-21	-20	-12	-10	-26	-22	-22	-23	-9	-6	-6	-4	-2	-6	-5	-22	-5	-4	-3	-3	-5	-3	-3	-5	-15	-5	-3	-2	-5	-4	-2	-1	-3	-23	-9	-4	-2	-3	-5	-5	-3	-3	-5	-27	-5	-3	0	-3
33	3	-32	-31	-32	-32	-32	-32	-32	-32	-33	-10	-11	-14	-10	-7	-16	-32	-15	-2	-2	-3	-2	-1	-1	-7	-28	-5	-2	-1	-1	-4	-2	-1	-2	-25	-9	-5	-2	-1	0	1	1	-2	-1	-19	-2	-1	0	-1
33	4	-32	-31	-32	-32	-32	-32	-32	-32	-33	-13	-11	-10	-9	-7	-11	-18	-13	-4	-4	-2	-1	-4	-4	-3	-20	-9	-2	-2	-1	0	0	-3	-5	-22	-20	-2	-2	-2	-2	0	0	-2	-3	-33	-3	-3	-1	-3
33	5	-20	-19	-21	-24	-19	-22	-27	-24	-25	-2	-1	-6	-8	-4	-13	-21	-9	-1	-2	-3	-4	-3	-3	-6	-14	-8	-2	0	0	-1	-3	-5	-5	-26	-12	-6	-2	0	-1	-1	-3	-3	-4	-28	-5	-3	0	-1
33	6	-21	-20	-26	-21	-22	-20	-23	-24	-12	-7	-8	-3	-3	-4	-9	-21	-10	-3	-3	0	1	-1	-2	0	-24	-6	-2	-1	0	1	0	0	-3	-26	-26	-3	-2	-1	-1	1	1	-1	0	-27	-5	0	0	1
33	7	-23	-26	-30	-28	-20	-20	-22	-18	-33	-17	-20	-15	-15	-13	-17	-19	-18	-17	-10	-6	-6	-8	-8	-7	-23	-14	-6	-4	-3	-4	-6	-5	-6	-23	-33	-13	-6	-6	-4	-4	-5	-6	-6	-27	-9	-7	-6	-6
33	8	-21	-21	-26	-30	-30	-23	-25	-25	-33	-9	-10	-13	-11	-5	-15	-17	-11	-6	-6	-4	-4	-4	-4	-2	-19	-9	-5	-2	-1	-1	0	-1	-1	-10	-17	-7	-4	-1	-1	1	1	0	-1	-10	-7	-2	-2	-2
33	9	-29	-24	-29	-32	-27	-22	-23	-27	-17	-25	-5	-20	-15	-9	-17	-30	-15	-6	-6	-2	-7	-6	-3	-12	-29	-14	-6	-4	-1	-3	-4	-4	-5	-32	-24	-6	-4	-4	-1	-2	-3	-2	-6	-32	-8	-5	-3	-1
33	10	-26	-25	-32	-32	-24	-24	-25	-22	-11	-7	-23	-5	-7	-4	-2	-15	-19	-9	-9	-2	-6	-6	-4	-1	-33	-17	-8	-6	-3	-3	-3	-2	-3	-27	-33	-20	-7	-6	-3	-4	-3	-3	-3	-8	-16	-5	-6	-4
34	1	-32	-32	-33	-26	-33	-33	-23	-25	-34	-20	-21	-17	-18	-14	-14	-15	-25	-19	-17	-16	-15	-15	-14	-17	-34	-16	-17	-17	-16	-14	-14	-14	-13	-16	-24	-18	-19	-16	-10	-10	-15	-15	-14	-15	-14	-17	-20	-14
34	2	-32	-32	-33	-31	-22	-19	-18	-18	-26	-21	-16	-19	-18	-15	-15	-17	-23	-18	-18	-16	-16	-17	-14	-18	-29	-17	-17	-15	-17	-15	-16	-16	-15	-19	-21	-16	-18	-15	-11	-12	-15	-15	-17	-17	-14	-19	-18	-14
34	3	-32	-32	-31	-33	-22	-24	-25	-32	-33	-28	-15	-14	-15	-12	-17	-20	-32	-14	-14	-14	-13	-13	-14	-10	-17	-15	-14	-14	-11	-15	-13	-13	-14	-17	-17	-15	-12	-5	-15	-12	-11	-14	-12	-14	-13	-16	-16	-10
34	4	-32	-32	-33	-26	-21	-19	-15	-19	-17	-17	-14	-14	-12	-10	-11	-12	-13	-16	-16	-15	-11	-14	-12	-14	-21	-14	-13	-18	-10	-11	-9	-13	-11	-12	-18	-12	-15	-15	-9	-13	-10	-11	-12	-14	-12	-13	-18	-17
34	5	-32	-32	-33	-29	-24	-23	-16	-32	-30	-22	-18	-13	-16	-13	-13	-25	-16	-14	-14	-13	-12	-12	-11	-14	-24	-15	-14	-16	-13	-12	-13	-11	-12	-13	-17	-13	-15	-13	-9	-7	-15	-11	-12	-14	-12	-15	-23	-12
34	6	-32	-32	-33	-26	-24	-24	-23	-26	-30	-28	-21	-22	-15	-18	-12	-14	-21	-16	-15	-15	-15	-16	-12	-12	-31	-15	-17	-13	-15	-16	-13	-13	-12	-14	-26	-17	-19	-21	-18	-12	-13	-12	-13	-13	-20	-21	-20	-24
34	7	-32	-32	-31	-27	-29	-31	-29	-32	-23	-17	-20	-12	-22	-12	-21	-21	-22	-17	-14	-17	-13	-12	-11	-11	-14	-13	-14	-14	-14	-15	-12	-15	-14	-15	-14	-12	-17	-13	-11	-13	-13	-15	-11	-12	-13	-18	-25	-14
34	8	-32	-32	-33	-33	-29	-32	-32	-32	-33	-24	-12	-24	-22	-24	-33	-32	-26	-16	-18	-21	-16	-12	-18	-24	-31	-18	-13	-15	-12	-15	-12	-10	-12	-13	-24	-18	-16	-12	-13	-16	-16	-14	-12	-13	-17	-29	-29	-14
34	9	-32	-32	-33	-33	-33	-32	-26	-32	-33	-24	-14	-12	-13	-16	-17	-22	-27	-16	-22	-25	-16	-14	-12	-15	-33	-16	-20	-13	-15	-14	-18	-12	-12	-12	-27	-14	-22	-20	-14	-12	-16	-13	-13	-13	-16	-21	-32	-25
34	10	-32	-32	-33	-33	-27	-22	-30	-32	-33	-27	-20	-15	-14	-19	-22	-32	-20	-23	-19	-28	-15	-13	-10	-10	-30	-15	-15	-21	-15	-14	-17	-11	-11	-12	-33	-20	-27	-23	-16	-16	-15	-17	-13	-11	-15	-21	-35	-17
35	1	-33	-19	-25	-16	-12	-11	-11	-19	-16	-12	-4	-4	-2	-2	-9	-18	-11	-2	-1	-3	-4	-1	-2	-9	-13	-13	-2	-1	0	-2	0	-2	-3	-20	-26	-15	-2	-1	-1	-2	-3	-3	-4	-11	-11	-2	-1	-1
35	2	-16	-10	-20	-7	-8	-11	-9	-14	-10	-5	-4	-2	-3	-3	-5	-22	-8	-2	-1	0	1	0	-2	-5	-12	-9	-2	2	2	4	1	-2	-2	-14	-16	-9	-4	-1	3	3	2	-1	-2	-10	-10	-5	-1	1
35	3	-27	-11	-15	-11	-5	-16	-6	-12	-11	-8	-6	-1	-1	0	1	-21	-11	-5	0	0	0	1	0	-2	-18	-8	-2	-1	1	1	1	0	-2	-10	-20	-11	-1	1	1	0	0	0	0	-8	-10	-5	-1	0
35	4	-33	-17	-34	-18	-15	-13	-13	-32	-22	-13	-8	-3	-3	-3	-6	-26	-13	-6	-2	-2	-1	-2	-3	-7	-25	-13	-1	-2	-1	0	-1	-1	-2	-8	-35	-17	-2	0	-1	1	0	0	-2	-12	-16	-9	-1	1
35	5	-18	-21	-25	-13	-8	-17	-13	-26	-21	-15	-5	-5	-4	-2	-9	-10	-12	-4	-1	-3	0	-1	-1	-9	-30	-16	-5	0	-2	1	0	0	-1	-8	-18	-15	-5	-2	-1	-1	0	0	-2	-20	-18	-11	-1	0
35	6	-24	-26	-32	-18	-23	-20	-19	-31	-21	-14	-15	-5	-4	-4	-5	-34	-18	-14	-4	-3	-2	-1	-2	-7	-22	-16	-4	0	-2	-2	0	-2	-6	-12	-26	-19	-5	0	-1	-1	0	0	-2	-10	-20	-24	-2	0
35	7	-33	-22	-20	-16	-20	-12	-14	-5	-23	-15	-12	-11	-2	-1	-3	-29	-12	-3	-2	-1	-2	-2	-3	-17	-16	-22	-4	-2	-1	-1	-1	-2	-4	-12	-20	-17	-4	-2	-3	-2	-1	-5	-5	-12	-18	-14	-3	-3
35	8	-33	-33	-27	-16	-14	-10	-10	-33	-34	-14	-22	-5	-4	-3	-12	-32	-17	-8	-4	-1	-1	-2	-1	-27	-23	-16	-4	-1	0	-2	0	-2	-4	-21	-33	-22	-3	-2	0	-1	0	0	-1	-10	-25	-11	-2	-1
35	9	-33	-26	-34	-16	-16	-16	-25	-33	-34	-11	-16	-5	-5	-5	-34	-33	-10	-14	-5	-2	-1	-2	-4	-29	-26	-18	-5	-3	-1	0	-2	-6	-4	-22	-34	-17	-7	-2	-1	-1	-2	-4	-6	-27	-23	-24	-4	-2
35	10	-33	-33	-24	-18	-19	-17	-18	-31	-26	-24	-17	-5	-5	-4	-29	-33	-19	-14	-4	-2	-2	-3	-5	-34	-25	-16	-8	-1	-4	-5	-1	-4	-11	-21	-34	-16	-14	-2	-1	-2	-1	-2	-4	-15	-30	-28	-4	-2
36	1	-25	-30	-21	-18	-24	-23	-24	-27	-17	-14	-17	-17	-25	-24	-34	-23	-28	-20	-19	-13	-16	-26	-15	-34	-25	-35	-17	-21	-2	-1	-3	-15	-30	-33	-32	-35	-18	-7	-5	-1	-2	-1	-21	-34	-26	-18	-6	-4
36	2	-27	-28	-25	-20	-20	-23	-18	-27	-23	-15	-17	-19	-19	-24	-34	-28	-18	-21	-14	-15	-12	-19	-17	-26	-34	-22	-17	-5	-3	-1	-4	-6	-33	-33	-34	-23	-17	-5	-2	-1	-2	-3	-6	-34	-28	-19	-7	-4
36	3	-22	-18	-26	-18	-19	-16	-18	-33	-20	-13	-10	-14	-22	-22	-34	-26	-21	-35	-12	-16	-12	-18	-19	-34	-23	-21	-16	-3	-1	-1	-7	-6	-34	-33	-24	-20	-18	-6	0	-1	-3	-4	-29	-34	-29	-7	-7	-3
36	4	-29	-29	-26	-16	-18	-20	-28	-21	-18	-16	-15	-12	-18	-21	-34	-29	-19	-17	-13	-12	-11	-22	-35	-34	-24	-29	-12	-4	-1	-1	-7	-10	-34	-33	-29	-22	-18	-6	-3	-1	-3	-5	-35	-33	-23	-17	-8	-3
36	5	-24	-22	-31	-16	-15	-20	-28	-31	-18	-14	-16	-15	-20	-24	-34	-22	-17	-25	-14	-15	-10	-21	-34	-34	-26	-18	-15	-7	0	-2	-6	-10	-34	-33	-34	-27	-20	-8	-1	-4	-3	-6	-26	-33	-24	-21	-16	-4
36	6	-32	-25	-33	-21	-25	-19	-26	-33	-24	-17	-19	-21	-20	-25	-34	-33	-21	-25	-15	-16	-12	-22	-34	-34	-34	-25	-22	-8	-3	-2	-9	-15	-34	-33	-26	-35	-23	-10	-1	-2	-4	-5	-29	-33	-33	-22	-16	-5
36	7	-32	-32	-28	-22	-29	-33	-33	-32	-29	-16	-17	-17	-29	-27	-34	-33	-18	-19	-15	-16	-18	-27	-34	-34	-34	-35	-15	-12	-5	-5	-13	-22	-34	-33	-34	-35	-18	-11	-4	-2	-2	-10	-35	-33	-35	-26	-16	-6
36	8	-32	-32	-33	-31	-29	-21	-33	-32	-32	-19	-23	-17	-26	-30	-33	-33	-24	-20	-18	-17	-14	-19	-34	-34	-34	-27	-25	-15	-5	-5	-14	-27	-34	-33	-34	-28	-19	-16	-3	-3	-6	-7	-32	-33	-24	-21	-19	-8
36	9	-32	-32	-27	-22	-18	-20	-29	-32	-33	-20	-19	-19	-19	-21	-28	-25	-19	-18	-15	-15	-15	-16	-34	-34	-26	-18	-21	-12	-4	-2	-13	-26	-34	-33	-30	-33	-19	-17	-6	-4	-6	-9	-34	-33	-32	-25	-20	-11
36	10	-32	-32	-33	-33	-29	-22	-33	-30	-33	-34	-21	-18	-23	-21	-23	-24	-23	-16	-16	-13	-13	-15	-34	-34	-34	-18	-21	-13	-5	-2	-17	-33	-34	-33	-32	-27	-18	-14	-5	-1	-6	-17	-34	-33	-25	-24	-18	-11
37	1	-34	-33	-18	-16	-19	-27	-34	-34	-20	-17	-17	-9	-9	-16	-19	-32	-13	-11	-6	-6	-7	-7	-18	-15	-19	-17	-10	-3	-3	-5	-6	-8	-15	-13	-16	-13	-6	-7	-4	-4	-5	-8	-14	-14	-16	-12	-11	-9
37	2	-34	-33	-19	-16	-18	-27	-32	-34	-22	-16	-13	-12	-11	-13	-17	-34	-17	-12	-8	-6	-6	-9	-11	-13	-15	-14	-7	-6	-3	-4	-5	-12	-15	-14	-13	-13	-8	-7	-3	-5	-7	-12	-16	-11	-14	-14	-10	-8
37	3	-34	-33	-22	-20	-20	-32	-32	-34	-26	-16	-13	-10	-11	-10	-21	-34	-17	-7	-8	-9	-7	-8	-9	-17	-16	-13	-8	-6	-4	-4	-6	-8	-14	-15	-17	-12	-9	-8	-4	-6	-6	-12	-18	-14	-18	-13	-10	-9
37	4	-31	-31	-24	-32	-26	-32	-34	-34	-25	-17	-10	-11	-12	-12	-28	-34	-19	-9	-9	-8	-8	-10	-14	-14	-19	-16	-9	-7	-5	-4	-6	-13	-15	-17	-21	-17	-9	-6	-6	-4	-5	-11	-14	-15	-19	-9	-9	-8
37	5	-33	-33	-20	-32	-27	-34	-34	-34	-19	-12	-11	-11	-9	-11	-29	-34	-16	-10	-8	-6	-7	-10	-10	-18	-13	-11	-8	-5	-3	-5	-6	-10	-9	-25	-16	-9	-7	-6	-6	-6	-6	-10	-13	-13	-13	-18	-9	-10
37	6	-33	-33	-27	-32	-24	-26	-34	-34	-24	-19	-18	-9	-10	-12	-32	-26	-20	-15	-9	-9	-12	-11	-11	-16	-26	-15	-12	-8	-6	-9	-7	-10	-15	-24	-19	-14	-11	-6	-6	-7	-7	-11	-21	-13	-18	-14	-13	-12
37	7	-33	-33	-19	-24	-28	-29	-34	-33	-24	-20	-15	-17	-12	-17	-29	-32	-18	-16	-11	-14	-9	-11	-16	-19	-24	-16	-10	-14	-3	-4	-5	-13	-16	-17	-21	-17	-7	-10	-6	-6	-6	-13	-13	-16	-19	-13	-14	-12
37	8	-33	-33	-32	-32	-27	-34	-34	-33	-26	-19	-17	-13	-15	-18	-30	-34	-18	-14	-9	-9	-8	-9	-15	-18	-19	-14	-8	-8	-4	-5	-8	-9	-18	-23	-23	-14	-9	-9	-5	-4	-9	-9	-16	-14	-16	-16	-10	-10
37	9	-33	-33	-21	-32	-28	-30	-32	-31	-25	-18	-11	-14	-13	-22	-29	-32	-17	-16	-10	-13	-6	-10	-10	-16	-22	-14	-11	-8	-3	-4	-7	-9	-18	-21	-27	-12	-11	-8	-9	-5	-7	-16	-13	-12	-21	-15	-12	-12
37	10	-33	-33	-26	-32	-28	-34	-33	-33	-32	-20	-16	-11	-16	-19	-34	-34	-17	-13	-11	-14	-9	-11	-12	-21	-23	-12	-9	-7	-6	-3	-5	-9	-10	-30	-22	-14	-11	-9	-7	-4	-6	-9	-12	-11	-22	-12	-13	-10
38	1	-9	-13	-10	-8	-5	-9	-11	-8	-8	-3	-2	-3	-5	-6	-8	-10	-3	-1	-1	-1	-1	-1	-5	-9	-7	-1	-1	1	1	0	-2	-3	-6	-13	-7	-1	-1	0	0	0	0	-2	-6	-16	-3	0	-1	-3
38	2	-9	-14	-9	-8	-8	-9	-9	-13	-7	-3	-2	-3	-4	-6	-7	-12	-3	-2	-1	-1	-2	-2	-6	-11	-8	-1	-2	-1	0	0	-2	-5	-9	-14	-5	-1	-2	-1	0	0	-1	-4	-9	-10	-4	-2	-2	-1
38	3	-11	-13	-9	-9	-9	-9	-11	-12	-9	-4	-3	-3	-5	-5	-9	-13	-5	-3	0	-1	-2	-3	-5	-11	-11	-5	-3	-1	0	-1	-2	-5	-11	-14	-8	-2	-2	0	-2	-1	-2	-5	-9	-13	-5	-2	-1	-1
38	4	-19	-19	-9	-9	-9	-10	-12	-16	-10	-6	-5	-5	-6	-8	-10	-13	-6	-3	-1	-2	-3	-4	-7	-10	-10	-5	-2	-1	0	-2	-2	-5	-8	-16	-9	-4	0	0	0	-2	-1	-3	-8	-13	-5	-2	-1	-1
38	5	-13	-18	-10	-10	-8	-10	-13	-17	-11	-6	-5	-6	-6	-9	-10	-14	-5	-4	-2	-4	-4	-4	-7	-14	-9	-4	-2	-2	-2	-2	-2	-5	-9	-18	-9	-5	-4	-3	-2	-3	-3	-4	-7	-14	-6	-3	-2	-4
38	6	-16	-34	-10	-9	-8	-11	-12	-19	-10	-7	-4	-5	-7	-9	-10	-13	-11	-5	-3	-2	-3	-4	-7	-12	-13	-7	-6	-3	-1	-2	-4	-7	-10	-18	-8	-7	-4	-3	-1	-1	-3	-5	-8	-13	-6	-3	-2	-2
38	7	-23	-34	-11	-10	-15	-13	-12	-20	-11	-9	-8	-6	-6	-9	-12	-14	-10	-5	-3	-2	-5	-5	-7	-13	-14	-6	-4	-4	-2	-5	-3	-6	-11	-28	-12	-7	-4	-3	-1	-2	-3	-6	-10	-15	-6	-3	-2	-1
38	8	-17	-19	-12	-11	-8	-16	-17	-23	-12	-11	-10	-11	-10	-8	-17	-13	-10	-7	-4	-2	-3	-6	-8	-19	-14	-8	-4	-2	-2	-2	-4	-8	-12	-18	-10	-5	-3	-3	-2	-2	-3	-6	-12	-15	-7	-5	-2	-3
38	9	-34	-22	-16	-16	-14	-18	-20	-27	-10	-17	-7	-8	-8	-18	-21	-17	-11	-6	-6	-5	-5	-6	-14	-19	-13	-8	-5	-4	-3	-4	-5	-7	-17	-18	-13	-8	-5	-4	-4	-3	-4	-7	-16	-18	-8	-6	-4	-4
38	10	-34	-34	-17	-11	-12	-13	-17	-22	-13	-11	-10	-6	-11	-15	-16	-16	-8	-6	-5	-5	-4	-7	-12	-17	-12	-9	-5	-1	-2	-2	-1	-5	-18	-15	-13	-9	-5	-4	-2	-2	-2	-5	-17	-17	-9	-5	-3	-4
39	1	-14	-15	-6	-16	-16	-12	-14	-13	-10	-8	-8	-7	-7	-8	-14	-14	-12	-8	-5	-4	-7	-4	-9	-14	-13	-8	-6	-5	-3	-4	-3	-4	-7	-12	-11	-6	-4	-4	-4	-4	-3	-3	-8	-15	-17	-6	-4	-2
39	2	-14	-11	-11	-13	-16	-13	-13	-13	-20	-12	-4	-5	-5	-5	-16	-13	-13	-4	-4	-4	-5	-3	-7	-15	-15	-4	-3	-3	-3	-4	-5	-5	-11	-15	-13	-5	-3	-3	-5	-7	-4	-6	-11	-11	-11	-4	-3	-4
39	3	-19	-16	-16	-14	-10	-10	-14	-12	-13	-15	-12	-9	-8	-6	-10	-13	-13	-4	-4	-3	-3	-4	-6	-6	-16	-10	-4	-3	-3	-4	-3	-4	-8	-14	-12	-10	-3	-3	-3	-4	-4	-4	-8	-13	-16	-2	-1	-3
39	4	-14	-12	-11	-12	-9	-10	-11	-8	-13	-13	-7	-7	-9	-5	-8	-13	-13	-4	-4	-5	-3	-2	-4	-15	-12	-6	-3	-4	-5	-5	-2	-4	-13	-16	-11	-9	-6	-7	-4	-3	-3	-6	-14	-12	-12	-7	-3	-6
39	5	-13	-11	-14	-14	-13	-15	-13	-13	-12	-16	-10	-4	-6	-15	-12	-12	-12	-4	-4	-4	-4	-4	-10	-16	-12	-7	-4	-5	-4	-7	-5	-9	-17	-16	-12	-6	-2	-1	-1	-2	-4	-5	-14	-12	-9	-6	-2	-2
39	6	-12	-16	-12	-12	-13	-15	-13	-11	-15	-14	-5	-7	-6	-7	-11	-11	-13	-3	-2	-3	-4	-3	-8	-13	-11	-8	-3	-2	-2	-4	-3	-4	-11	-12	-14	-10	-3	-1	-1	-3	-3	-4	-12	-9	-14	-9	-5	-1
39	7	-15	-20	-12	-15	-13	-16	-14	-13	-12	-15	-11	-6	-5	-5	-15	-12	-9	-4	-3	-5	-3	-4	-5	-14	-13	-6	-4	-2	-6	-3	-3	-3	-16	-12	-14	-7	-4	-2	-2	-5	-2	-3	-13	-13	-12	-7	-3	-2
39	8	-13	-12	-13	-12	-15	-11	-10	-14	-14	-11	-10	-9	-9	-9	-18	-15	-11	-7	-6	-6	-4	-5	-7	-17	-13	-6	-4	-3	-7	-3	-4	-6	-11	-9	-13	-9	-3	-3	-6	-4	-6	-6	-12	-13	-14	-7	-7	-4
39	9	-15	-12	-16	-15	-14	-10	-12	-15	-13	-16	-15	-10	-9	-13	-17	-16	-10	-12	-4	-4	-3	-5	-4	-18	-15	-13	-3	-3	-4	-3	-4	-5	-16	-13	-12	-13	-6	-2	-5	-4	-5	-6	-16	-11	-16	-9	-6	-4
39	10	-12	-13	-15	-14	-14	-17	-17	-13	-14	-13	-12	-5	-7	-11	-16	-14	-12	-8	-3	-4	-5	-4	-10	-18	-13	-10	-4	-3	0	-2	-8	-4	-16	-14	-13	-12	-1	-2	-2	-3	-6	-9	-16	-14	-15	-9	-3	-4
40	1	-22	-21	-17	-12	-14	-16	-15	-21	-14	-21	-7	-9	-10	-5	-12	-15	-25	-5	-7	-7	-8	-6	-6	-15	-17	-27	-23	-9	-12	-8	-8	-7	-19	-19	-18	-24	-20	-19	-21	-20	-20	-21	-14	-15	-24	-14	-20	-21
40	2	-15	-17	-18	-14	-19	-21	-13	-18	-15	-19	-11	-10	-14	-12	-15	-18	-24	-11	-11	-11	-9	-11	-15	-19	-15	-15	-13	-10	-10	-13	-10	-16	-19	-13	-12	-15	-14	-15	-12	-17	-15	-22	-22	-5	-16	-21	-16	-20
40	3	-19	-28	-18	-20	-17	-16	-25	-15	-15	-18	-16	-14	-10	-16	-20	-16	-23	-16	-11	-11	-24	-20	-12	-17	-21	-21	-12	-10	-11	-11	-11	-14	-20	-14	-22	-26	-18	-12	-19	-12	-15	-21	-17	-14	-19	-24	-17	-10
40	4	-20	-16	-12	-14	-14	-14	-14	-13	-17	-12	-11	-11	-10	-9	-11	-15	-16	-10	-9	-12	-14	-10	-8	-9	-12	-14	-12	-9	-8	-10	-5	-13	-19	-10	-13	-12	-11	-10	-9	-14	-15	-17	-17	-13	-18	-18	-22	-20
40	5	-17	-28	-16	-12	-17	-15	-16	-16	-15	-22	-16	-12	-14	-13	-14	-12	-13	-14	-11	-11	-28	-9	-10	-14	-16	-12	-13	-11	-12	-10	-9	-9	-19	-12	-13	-15	-18	-10	-11	-10	-14	-19	-13	-14	-17	-15	-15	-15
40	6	-28	-22	-17	-16	-16	-18	-15	-18	-17	-16	-19	-8	-9	-12	-16	-12	-11	-16	-11	-17	-25	-25	-15	-11	-20	-15	-13	-11	-10	-13	-11	-9	-17	-14	-18	-14	-16	-12	-13	-11	-12	-18	-17	-13	-22	-16	-14	-14
40	7	-24	-33	-19	-14	-19	-17	-17	-28	-15	-17	-14	-13	-10	-14	-14	-12	-16	-15	-10	-5	-29	-17	-10	-13	-21	-14	-14	-9	-13	-22	-16	-11	-16	-13	-17	-19	-15	-11	-14	-15	-12	-15	-17	-13	-17	-15	-22	-13
40	8	-25	-27	-18	-17	-17	-14	-20	-18	-11	-18	-14	-11	-14	-15	-12	-24	-13	-14	-9	-13	-30	-26	-11	-9	-18	-16	-11	-12	-13	-12	-13	-13	-19	-13	-20	-22	-13	-13	-14	-19	-6	-6	-18	-18	-17	-17	-11	-15
40	9	-33	-23	-10	-15	-12	-15	-16	-29	-13	-10	-8	-11	-19	-12	-13	-15	-17	-8	-8	-24	-36	-21	-10	-12	-20	-17	-13	-9	-12	-17	-12	-14	-11	-10	-21	-16	-15	-14	-16	-14	-14	-17	-15	-14	-15	-14	-21	-14
40	10	-29	-33	-22	-15	-18	-14	-20	-23	-17	-13	-16	-28	-18	-13	-23	-23	-20	-12	-9	-32	-26	-11	-13	-16	-28	-18	-9	-13	-21	-21	-12	-11	-16	-14	-21	-21	-22	-23	-20	-23	-28	-25	-25	-24	-23	-16	-20	-23
41	1	-33	-33	-34	-34	-34	-34	-34	-34	-35	-35	-23	-18	-22	-30	-35	-34	-35	-23	-16	-12	-17	-17	-25	-35	-35	-33	-16	-13	-7	-6	-15	-24	-35	-34	-35	-36	-17	-10	-7	-6	-15	-19	-35	-34	-31	-25	-12	-12
41	2	-33	-33	-34	-24	-24	-19	-34	-34	-35	-22	-24	-19	-19	-19	-18	-34	-28	-17	-16	-13	-13	-30	-21	-26	-35	-22	-16	-13	-7	-7	-10	-17	-23	-27	-28	-27	-15	-15	-7	-7	-8	-14	-29	-32	-22	-19	-12	-12
41	3	-33	-33	-34	-21	-22	-27	-27	-34	-34	-19	-23	-18	-18	-21	-20	-32	-28	-15	-17	-18	-13	-29	-24	-26	-30	-19	-16	-16	-10	-8	-12	-18	-22	-32	-35	-16	-17	-21	-9	-10	-20	-19	-24	-24	-16	-18	-13	-13
41	4	-33	-33	-34	-19	-21	-24	-26	-31	-34	-18	-16	-13	-17	-18	-19	-34	-21	-15	-15	-14	-17	-28	-22	-26	-35	-26	-17	-14	-10	-9	-10	-20	-23	-22	-35	-17	-12	-10	-5	-8	-12	-17	-20	-24	-16	-16	-13	-13
41	5	-33	-33	-34	-18	-22	-23	-28	-34	-34	-22	-22	-16	-19	-19	-20	-31	-35	-19	-14	-16	-18	-28	-22	-22	-35	-23	-19	-13	-7	-9	-13	-24	-23	-25	-35	-17	-12	-12	-8	-8	-23	-19	-26	-24	-17	-14	-13	-12
41	6	-33	-33	-34	-22	-22	-26	-32	-34	-34	-19	-23	-18	-20	-18	-22	-32	-32	-18	-16	-16	-13	-29	-21	-30	-35	-25	-16	-12	-10	-9	-15	-18	-21	-22	-29	-19	-11	-14	-8	-12	-14	-20	-24	-22	-18	-16	-13	-15
41	7	-33	-33	-34	-20	-23	-32	-34	-33	-34	-20	-22	-19	-23	-21	-27	-34	-35	-19	-18	-20	-18	-34	-23	-35	-35	-35	-17	-13	-17	-12	-17	-20	-21	-22	-35	-19	-16	-13	-10	-11	-18	-20	-25	-24	-21	-16	-13	-13
41	8	-33	-33	-34	-27	-25	-32	-34	-33	-34	-28	-20	-23	-23	-23	-32	-34	-35	-19	-16	-16	-16	-25	-24	-33	-35	-33	-17	-14	-8	-10	-15	-26	-33	-28	-35	-26	-13	-13	-8	-27	-14	-21	-28	-25	-20	-14	-13	-16
41	9	-33	-33	-34	-28	-23	-34	-32	-33	-34	-23	-28	-20	-24	-24	-29	-34	-35	-22	-24	-17	-16	-28	-27	-34	-34	-22	-20	-14	-13	-10	-18	-23	-35	-34	-35	-27	-16	-13	-10	-25	-16	-19	-29	-34	-17	-16	-14	-11
41	10	-33	-33	-34	-34	-28	-34	-33	-33	-34	-34	-28	-22	-24	-34	-34	-34	-35	-27	-35	-21	-27	-35	-35	-34	-34	-29	-20	-18	-15	-17	-25	-34	-35	-34	-34	-26	-16	-19	-19	-26	-16	-34	-35	-32	-27	-17	-18	-15
42	1	-33	-33	-34	-34	-34	-34	-34	-24	-34	-35	-35	-21	-18	-35	-21	-16	-35	-35	-34	-17	-15	-12	-7	-8	-35	-35	-28	-16	-7	-6	-6	-4	-4	-6	-35	-35	-19	-14	-8	-5	-6	-4	-4	-10	-33	-25	-14	-11
42	2	-33	-33	-34	-34	-34	-32	-32	-25	-34	-35	-35	-23	-35	-22	-22	-17	-35	-35	-28	-15	-21	-10	-10	-9	-35	-35	-36	-10	-8	-6	-8	-7	-5	-8	-35	-35	-26	-9	-7	-6	-5	-4	-3	-10	-35	-26	-11	-9
42	3	-33	-33	-34	-34	-34	-34	-25	-21	-34	-33	-35	-33	-19	-18	-19	-17	-35	-35	-34	-20	-22	-17	-8	-7	-35	-35	-36	-20	-4	-7	-6	-5	-7	-10	-33	-35	-36	-17	-6	-5	-7	-5	-4	-22	-35	-36	-17	-14
42	4	-33	-33	-34	-34	-34	-34	-34	-33	-34	-35	-35	-35	-28	-35	-32	-28	-35	-35	-22	-25	-20	-16	-17	-11	-35	-35	-36	-28	-9	-8	-12	-13	-10	-15	-35	-35	-34	-17	-8	-7	-8	-9	-12	-20	-35	-32	-24	-17
42	5	-33	-33	-34	-34	-34	-34	-34	-30	-34	-35	-35	-35	-24	-28	-34	-19	-35	-35	-36	-30	-20	-17	-15	-9	-35	-35	-36	-36	-11	-11	-8	-8	-10	-10	-35	-35	-36	-16	-14	-9	-10	-8	-13	-19	-35	-28	-22	-17
42	6	-33	-33	-32	-27	-34	-26	-32	-20	-27	-33	-24	-35	-35	-23	-29	-19	-33	-35	-36	-36	-19	-16	-20	-19	-35	-35	-36	-36	-10	-9	-9	-10	-9	-15	-27	-35	-36	-34	-12	-10	-11	-10	-16	-26	-35	-36	-36	-18
42	7	-33	-33	-34	-28	-34	-34	-34	-19	-34	-34	-35	-35	-35	-14	-15	-21	-35	-35	-35	-36	-34	-16	-19	-20	-34	-35	-36	-36	-10	-9	-14	-13	-11	-11	-35	-35	-36	-36	-11	-8	-13	-11	-10	-27	-30	-30	-20	-28
42	8	-33	-33	-30	-34	-32	-34	-33	-29	-34	-26	-30	-35	-35	-26	-29	-20	-35	-35	-35	-36	-29	-21	-20	-28	-34	-35	-36	-36	-10	-16	-13	-10	-18	-22	-35	-35	-36	-34	-14	-6	-13	-11	-16	-23	-17	-23	-23	-21
42	9	-33	-33	-32	-25	-34	-29	-30	-28	-34	-32	-35	-35	-35	-30	-25	-34	-35	-35	-35	-36	-33	-24	-27	-18	-34	-35	-36	-34	-25	-11	-14	-23	-16	-14	-19	-35	-36	-36	-20	-12	-15	-26	-23	-14	-24	-36	-28	-25
42	10	-33	-33	-34	-34	-34	-29	-33	-33	-34	-32	-34	-35	-34	-32	-21	-33	-35	-35	-35	-35	-35	-21	-20	-25	-34	-35	-35	-36	-34	-18	-28	-18	-25	-32	-34	-35	-36	-36	-24	-17	-23	-22	-22	-18	-35	-35	-36	-36
43	1	-11	-4	-7	-8	-5	-4	-4	-6	-7	-4	-3	-4	-3	-6	-3	-5	-7	-5	-4	-4	-2	-4	-3	-3	-11	-5	-3	-2	-2	0	-5	-9	-5	-7	-11	-4	-3	-3	-2	-3	-2	-7	-7	-8	-8	-5	-6	-4
43	2	-12	-6	-8	-7	-7	-7	-5	-5	-10	-5	-4	-5	-6	-6	-3	-3	-5	-2	-1	-2	-7	-5	-4	-4	-5	-3	-4	-5	-1	-1	-8	-5	-4	-5	-5	-6	-4	-8	-2	-1	-1	-7	-6	-8	-5	-14	-6	-3
43	3	-10	-7	-9	-5	-6	-4	-8	-7	-10	-5	-6	-6	-5	-5	-3	-8	-5	-5	-5	-3	-3	-4	-4	-4	-5	-6	-4	-3	0	0	-5	-4	-5	-5	-6	-4	-3	-2	0	0	-1	-5	-6	-6	-5	-7	-6	-3
43	4	-10	-8	-8	-4	-5	-3	-7	-5	-8	-4	-4	-3	-3	-3	-2	-3	-5	-5	-4	-1	-1	-2	-2	-3	-7	-4	-2	-2	0	1	-3	-5	-3	-1	-10	-5	-6	-4	-2	0	-1	-3	-5	-6	-7	-7	-7	-4
43	5	-15	-12	-9	-11	-8	-9	-6	-6	-13	-3	-6	-6	-5	-3	-2	-4	-5	-4	-3	-3	-2	-5	-3	-5	-8	-6	-4	-5	-6	-4	-5	-4	-3	-4	-5	-9	-4	-3	-2	-1	-2	-4	-6	-6	-7	-9	-4	-5
43	6	-12	-9	-13	-5	-7	-6	-6	-9	-8	-7	-4	-3	-3	-5	-2	-6	-5	-6	-4	-2	-1	-3	-2	-3	-11	-8	-4	-1	-1	-4	-5	-3	-2	-2	-7	-5	-5	-2	-2	-1	-1	-7	-7	-3	-6	-8	-4	-2
43	7	-10	-6	-12	-9	-7	-5	-8	-5	-13	-4	-5	-6	-4	-4	-5	-8	-5	-4	-3	-4	-2	-4	-3	-3	-4	-3	-4	-3	-2	-2	-1	-3	-3	-3	-5	-1	-3	-2	-1	0	-2	-6	-4	-4	-6	-7	-4	-3
43	8	-16	-8	-4	-6	-5	-3	-4	-4	-6	-6	-6	-6	-5	-4	-3	-6	-4	-4	-4	-2	-2	-6	-4	-3	-6	-4	-3	-2	-3	-1	-3	-2	-3	-1	-7	-5	-3	-2	-4	-2	0	-4	-4	-4	-5	-7	-6	-5
43	9	-9	-20	-11	-3	-5	-2	-3	-7	-13	-6	-4	-3	-3	-3	-3	-3	-6	-7	-1	-1	-1	-2	-2	-1	-8	-11	-6	-2	-1	-3	-2	-3	-2	-1	-6	-7	-3	-2	-1	1	0	-6	-4	-4	-5	-4	-6	-4
43	10	-23	-26	-16	-21	-9	-2	-5	-13	-14	-6	-5	-3	-3	-4	-5	-4	-7	-5	-4	-3	-3	-3	-3	-4	-11	-4	-3	-4	-2	-4	-4	-4	-5	-2	-7	-5	-5	-4	-4	-1	-5	-5	-4	-5	-12	-10	-8	-5
44	1	-32	-32	-33	-33	-33	-33	-33	-32	-33	-34	-20	-34	-27	-28	-31	-27	-34	-28	-16	-20	-17	-14	-21	-34	-34	-34	-17	-9	-3	-10	-10	-18	-21	-33	-34	-24	-15	-6	-3	-7	-5	-10	-14	-31	-34	-22	-14	-6
44	2	-32	-32	-33	-33	-33	-33	-33	-32	-33	-34	-34	-34	-34	-28	-33	-33	-34	-32	-27	-17	-17	-23	-32	-34	-34	-34	-33	-17	-2	-2	-16	-23	-29	-33	-34	-35	-9	-3	0	-5	-5	-19	-17	-33	-34	-9	-8	-4
44	3	-32	-32	-33	-33	-33	-33	-33	-32	-33	-34	-34	-28	-34	-26	-33	-33	-34	-34	-10	-15	-14	-23	-29	-34	-34	-32	-23	-5	-4	-5	-7	-21	-32	-33	-34	-35	-16	-4	-2	-2	-6	-18	-23	-33	-34	-20	-13	-4
44	4	-32	-32	-33	-33	-33	-33	-32	-32	-33	-34	-34	-34	-34	-29	-33	-33	-34	-21	-17	-19	-18	-23	-24	-33	-33	-27	-21	-10	-5	-5	-13	-20	-34	-33	-34	-32	-16	-12	-8	-3	-8	-21	-23	-33	-34	-22	-13	-11
44	5	-32	-32	-33	-33	-33	-33	-32	-32	-33	-34	-34	-34	-32	-32	-33	-33	-34	-34	-24	-18	-17	-14	-28	-33	-33	-34	-27	-16	-5	-3	-10	-19	-34	-33	-34	-32	-13	-8	-4	-5	-10	-23	-22	-33	-34	-15	-16	-10
44	6	-32	-32	-33	-33	-33	-33	-32	-32	-33	-34	-34	-34	-34	-29	-33	-32	-34	-34	-25	-15	-19	-16	-34	-33	-33	-34	-22	-10	-7	-4	-14	-22	-34	-33	-33	-27	-13	-9	-5	-3	-9	-17	-17	-33	-34	-17	-12	-7
44	7	-32	-32	-33	-33	-33	-33	-32	-32	-33	-33	-34	-32	-34	-33	-33	-32	-34	-34	-17	-20	-22	-21	-29	-33	-33	-34	-21	-15	-24	-15	-20	-23	-34	-33	-33	-28	-14	-7	-11	-8	-17	-22	-34	-33	-34	-22	-14	-12
44	8	-32	-32	-33	-33	-33	-32	-32	-32	-33	-33	-34	-32	-34	-31	-33	-32	-34	-34	-25	-14	-19	-13	-24	-33	-33	-34	-26	-12	-7	-4	-9	-19	-23	-33	-33	-34	-14	-10	-3	-2	-10	-20	-22	-33	-34	-18	-18	-10
44	9	-32	-32	-33	-33	-33	-32	-32	-32	-33	-33	-33	-28	-24	-21	-33	-32	-34	-34	-22	-18	-13	-15	-25	-33	-33	-34	-26	-15	-9	-5	-12	-17	-24	-31	-33	-29	-16	-8	-2	-3	-9	-15	-18	-33	-34	-19	-15	-7
44	10	-32	-32	-33	-33	-33	-32	-32	-32	-33	-33	-33	-24	-26	-24	-33	-32	-34	-34	-17	-19	-14	-16	-21	-33	-33	-34	-19	-13	-7	-9	-14	-15	-25	-30	-33	-32	-13	-9	-3	-5	-10	-14	-18	-27	-29	-22	-18	-12
45	1	-18	-15	-23	-26	-18	-18	-13	-16	-27	-35	-13	-19	-35	-24	-15	-13	-19	-15	-11	-3	-4	-6	-21	-14	-31	-17	-13	-2	0	0	-4	-3	-17	-13	-28	-14	-9	-3	-1	1	-2	-4	-16	-10	-18	-36	-6	-2
45	2	-18	-19	-18	-27	-18	-21	-19	-25	-24	-19	-10	-30	-35	-18	-17	-18	-21	-12	-13	-5	-4	-7	-23	-18	-25	-22	-17	-2	-3	-2	-5	-7	-21	-15	-35	-15	-13	-3	-2	-1	-2	-5	-14	-10	-21	-21	-5	-3
45	3	-17	-16	-15	-15	-17	-17	-14	-21	-16	-21	-12	-25	-35	-19	-12	-14	-24	-12	-14	-6	-6	-13	-18	-15	-26	-22	-13	-3	-2	-2	-5	-7	-16	-15	-35	-13	-7	-1	0	1	-3	-5	-18	-9	-16	-16	-7	-3
45	4	-17	-19	-20	-19	-18	-22	-17	-23	-20	-20	-15	-20	-29	-18	-15	-15	-27	-14	-16	-7	-7	-9	-19	-20	-25	-25	-14	-5	-4	-2	-5	-9	-20	-18	-35	-14	-13	-4	-2	-2	-4	-7	-17	-11	-17	-17	-6	-3
45	5	-14	-14	-11	-15	-14	-14	-15	-18	-15	-17	-13	-17	-26	-13	-14	-13	-33	-14	-11	-5	-6	-17	-21	-22	-35	-30	-11	-4	-2	-1	-4	-19	-27	-14	-30	-13	-11	-4	-1	0	-4	-10	-13	-10	-19	-22	-10	-1
45	6	-14	-25	-24	-24	-14	-17	-16	-23	-15	-18	-13	-23	-35	-18	-13	-19	-25	-22	-12	-11	-9	-24	-33	-16	-33	-35	-15	-7	-2	-2	-6	-19	-22	-15	-35	-18	-13	-6	-1	0	-5	-6	-17	-10	-17	-20	-10	-3
45	7	-16	-15	-16	-21	-16	-20	-18	-21	-19	-16	-12	-18	-33	-16	-13	-15	-18	-16	-12	-12	-9	-16	-18	-16	-32	-35	-14	-7	-1	-2	-5	-17	-17	-16	-26	-14	-12	-7	-1	-2	-7	-5	-20	-11	-14	-20	-12	-3
45	8	-19	-18	-18	-22	-13	-12	-17	-19	-24	-18	-16	-15	-28	-19	-14	-22	-25	-17	-11	-18	-14	-25	-20	-17	-35	-18	-14	-8	-3	-2	-11	-22	-17	-17	-16	-14	-13	-4	-2	-1	-7	-19	-17	-11	-17	-15	-9	-5
45	9	-19	-20	-20	-22	-15	-16	-20	-18	-34	-32	-15	-15	-21	-14	-16	-17	-33	-27	-13	-13	-15	-33	-21	-15	-34	-35	-13	-11	-4	-3	-16	-36	-16	-15	-22	-15	-12	-5	-3	-2	-10	-19	-21	-7	-15	-21	-20	-5
45	10	-14	-19	-29	-19	-16	-19	-14	-22	-27	-26	-18	-14	-27	-16	-18	-18	-21	-20	-13	-13	-14	-28	-27	-20	-22	-35	-14	-11	-5	-4	-11	-36	-33	-18	-18	-14	-11	-7	-3	-1	-12	-36	-32	-11	-14	-16	-23	-6
46	1	-21	-17	-14	-17	-15	-13	-19	-26	-13	-3	-3	-10	-15	-9	-16	-23	-1	-1	1	-1	-4	-1	-16	-14	-6	-1	1	1	-1	0	1	-9	-13	-15	-3	0	-1	1	2	0	0	-1	-3	-7	-2	-1	1	1
46	2	-16	-17	-14	-10	-12	-11	-13	-16	-4	-2	-2	-5	-9	-10	-12	-10	-1	-1	0	-2	-2	-6	-9	-14	-7	-2	-1	-3	-1	-1	0	-2	-6	-11	-9	-2	-1	1	-1	0	0	0	-4	-3	-3	0	1	-1
46	3	-11	-13	-10	-10	-9	-11	-12	-15	-7	-3	-2	-2	-5	-5	-8	-14	1	1	1	1	-1	0	-2	-6	-6	-2	2	1	0	-1	1	0	-6	-15	-8	-4	0	2	1	0	0	2	-1	-10	-4	1	0	-1
46	4	-32	-32	-16	-16	-17	-14	-16	-20	-9	-1	-1	-1	-3	-12	-14	-20	-2	0	2	1	-1	0	-3	-17	-6	-1	-3	0	0	1	0	-1	-3	-18	-5	-2	-1	-1	-1	1	1	1	-1	-4	-4	0	0	-1
46	5	-32	-32	-22	-19	-16	-14	-28	-32	-17	-13	-5	-5	-13	-17	-23	-33	-5	-1	-2	-3	-2	-6	-17	-17	-9	-3	1	0	0	-1	0	-9	-14	-13	-7	-2	1	2	0	0	0	-2	-7	-8	-3	1	1	1
46	6	-32	-27	-33	-14	-13	-1	-25	-32	-14	-13	-7	-8	-5	-19	-16	-17	-5	-2	-1	1	0	-3	-6	-14	-15	-4	-1	0	1	0	-1	-1	-10	-23	-13	-3	-3	-3	4	0	1	-1	-2	-5	-7	-1	0	0
46	7	-32	-32	-23	-17	-12	-15	-14	-19	-11	-7	-6	-6	-11	-16	-18	-14	-7	-1	-1	-3	0	-1	-3	-14	-9	-3	-1	1	2	-1	-1	-1	-3	-18	-9	-2	0	-1	-1	0	0	0	-2	-3	-7	-2	1	1
46	8	-32	-30	-19	-17	-13	-17	-23	-29	-15	-13	-7	-4	-13	-21	-14	-17	-12	-4	-1	1	-3	-1	-4	-14	-9	-6	-1	1	0	0	1	-3	-5	-16	-11	-5	-4	0	1	1	-1	-2	-1	-4	-9	-3	-2	0
46	9	-32	-32	-28	-16	-14	-17	-18	-22	-20	-10	-7	-9	-12	-22	-21	-16	-12	-9	-1	-1	-4	-4	-6	-17	-8	-3	-1	-1	-1	-4	-3	-3	-6	-19	-11	-3	-3	0	-3	-2	-2	-2	-3	-7	-3	-2	0	-1
46	10	-32	-30	-28	-14	-12	-19	-15	-28	-12	-12	-3	-4	-10	-17	-11	-22	-11	-1	0	0	0	0	-11	-13	-8	-2	-1	1	2	4	1	-2	-5	-12	-10	-4	-2	2	3	3	1	-1	-3	-11	-10	-3	0	0
47	1	-9	-13	-13	-12	-15	-13	-10	-12	-11	-11	-13	-15	-15	-12	-13	-13	-14	-13	-9	-13	-9	-14	-15	-11	-10	-15	-11	-10	-5	-9	-14	-7	-13	-13	-12	-11	-15	-12	-8	-11	-13	-11	-12	-13	-11	-12	-12	-9
47	2	-9	-11	-10	-10	-11	-11	-9	-10	-10	-9	-10	-12	-13	-11	-12	-12	-11	-13	-9	-11	-10	-10	-13	-11	-10	-12	-11	-10	-8	-7	-14	-12	-11	-11	-11	-9	-13	-10	-9	-9	-11	-11	-10	-10	-11	-11	-15	-9
47	3	-10	-10	-11	-13	-11	-12	-11	-13	-11	-14	-12	-12	-13	-12	-15	-14	-15	-15	-15	-14	-13	-12	-13	-11	-11	-12	-12	-14	-15	-12	-19	-9	-11	-12	-10	-9	-13	-11	-9	-9	-10	-8	-10	-13	-11	-11	-15	-10
47	4	-10	-11	-11	-11	-10	-14	-8	-7	-10	-12	-13	-13	-9	-12	-12	-11	-13	-16	-14	-14	-12	-12	-12	-12	-10	-8	-10	-9	-6	-7	-20	-13	-13	-12	-7	-8	-13	-11	-11	-11	-12	-10	-8	-9	-10	-10	-14	-10
47	5	-10	-11	-11	-12	-12	-13	-12	-11	-13	-13	-11	-14	-14	-14	-13	-13	-13	-14	-17	-18	-16	-16	-12	-15	-10	-9	-10	-10	-10	-19	-24	-17	-13	-14	-10	-10	-14	-13	-10	-10	-13	-12	-9	-12	-10	-11	-13	-14
47	6	-12	-14	-15	-14	-13	-14	-14	-11	-14	-13	-13	-13	-15	-12	-13	-14	-12	-15	-16	-21	-20	-16	-14	-13	-10	-12	-14	-12	-11	-12	-19	-16	-12	-12	-9	-12	-18	-15	-13	-16	-15	-14	-10	-14	-13	-12	-19	-14
47	7	-9	-11	-10	-12	-13	-12	-11	-11	-12	-11	-15	-12	-12	-13	-11	-13	-13	-15	-16	-24	-17	-17	-12	-12	-8	-12	-12	-16	-16	-15	-21	-16	-12	-12	-9	-12	-14	-14	-15	-11	-16	-12	-10	-12	-9	-8	-16	-17
47	8	-8	-11	-11	-14	-10	-13	-11	-10	-11	-13	-10	-15	-12	-12	-12	-12	-13	-13	-17	-19	-21	-17	-12	-12	-9	-10	-15	-14	-14	-13	-20	-15	-11	-13	-9	-11	-14	-15	-16	-10	-13	-13	-11	-12	-12	-12	-16	-17
47	9	-9	-10	-12	-12	-17	-15	-13	-10	-12	-14	-11	-14	-16	-12	-11	-15	-15	-15	-17	-21	-21	-16	-11	-11	-10	-13	-18	-16	-13	-15	-20	-18	-12	-12	-9	-13	-14	-17	-16	-12	-21	-15	-11	-13	-13	-14	-19	-16
47	10	-9	-9	-12	-12	-14	-14	-11	-9	-15	-13	-13	-17	-13	-14	-14	-13	-16	-14	-18	-27	-19	-17	-14	-12	-10	-12	-15	-16	-11	-16	-22	-17	-13	-11	-10	-12	-14	-18	-14	-17	-18	-12	-12	-12	-14	-14	-20	-15
48	1	-27	-28	-19	-13	-13	-18	-14	-15	-18	-15	-15	-13	-13	-12	-15	-14	-16	-10	-10	-16	-17	-15	-16	-16	-24	-17	-13	-14	-9	-11	-14	-10	-12	-13	-18	-14	-14	-15	-13	-17	-21	-12	-16	-14	-13	-15	-13	-22
48	2	-31	-23	-16	-13	-16	-18	-21	-17	-23	-18	-13	-14	-15	-13	-15	-18	-20	-14	-12	-17	-17	-17	-16	-16	-22	-24	-22	-20	-13	-16	-18	-15	-17	-15	-21	-17	-17	-15	-13	-13	-18	-14	-15	-15	-16	-14	-13	-21
48	3	-31	-26	-25	-17	-21	-19	-20	-22	-22	-14	-15	-17	-16	-17	-14	-15	-18	-17	-13	-17	-14	-12	-13	-15	-19	-18	-23	-21	-13	-17	-17	-13	-13	-13	-24	-20	-17	-13	-15	-10	-17	-14	-13	-14	-21	-14	-12	-20
48	4	-27	-24	-27	-20	-16	-17	-18	-17	-24	-21	-15	-14	-20	-15	-13	-17	-17	-18	-14	-21	-17	-16	-18	-15	-21	-16	-16	-21	-14	-17	-17	-16	-17	-18	-19	-20	-18	-17	-22	-22	-21	-16	-15	-17	-16	-15	-12	-17
48	5	-33	-20	-24	-14	-14	-14	-15	-15	-21	-16	-14	-16	-13	-11	-13	-12	-18	-17	-13	-20	-19	-12	-12	-15	-21	-15	-14	-22	-12	-14	-14	-10	-12	-14	-23	-15	-14	-14	-14	-14	-16	-11	-13	-11	-16	-15	-11	-16
48	6	-25	-21	-22	-22	-17	-18	-18	-19	-24	-18	-15	-15	-13	-13	-13	-15	-16	-17	-14	-19	-13	-14	-12	-14	-19	-17	-15	-27	-22	-15	-17	-13	-13	-13	-14	-15	-17	-19	-18	-23	-19	-13	-10	-14	-14	-15	-13	-18
48	7	-29	-26	-31	-24	-20	-21	-20	-24	-25	-21	-16	-16	-13	-13	-17	-20	-18	-13	-17	-13	-15	-16	-16	-18	-20	-24	-20	-23	-17	-27	-16	-15	-15	-14	-23	-17	-22	-17	-17	-18	-20	-14	-16	-18	-17	-18	-17	-21
48	8	-32	-32	-25	-25	-23	-33	-22	-25	-34	-21	-19	-15	-16	-16	-19	-21	-25	-20	-20	-17	-22	-15	-17	-16	-32	-27	-24	-21	-16	-22	-18	-16	-14	-18	-32	-21	-18	-16	-18	-20	-22	-17	-16	-18	-24	-19	-16	-25
48	9	-32	-32	-33	-21	-23	-23	-19	-24	-34	-21	-17	-14	-17	-17	-16	-28	-21	-18	-21	-27	-24	-14	-14	-17	-29	-19	-21	-19	-16	-35	-16	-14	-15	-21	-34	-18	-16	-17	-24	-21	-18	-15	-14	-16	-20	-15	-16	-19
48	10	-32	-32	-33	-31	-24	-26	-31	-32	-33	-23	-21	-15	-17	-17	-23	-27	-21	-18	-17	-24	-23	-17	-15	-23	-30	-21	-21	-23	-16	-27	-26	-15	-16	-21	-34	-19	-16	-15	-23	-18	-21	-16	-17	-18	-23	-15	-17	-17
49	1	-33	-31	-30	-32	-32	-34	-20	-33	-34	-26	-35	-35	-35	-35	-34	-34	-35	-35	-29	-20	-27	-35	-35	-34	-32	-35	-36	-29	-22	-12	-24	-36	-35	-34	-35	-33	-36	-30	-25	-10	-25	-36	-35	-18	-35	-36	-36	-34
49	2	-33	-27	-34	-30	-23	-32	-20	-29	-34	-32	-33	-33	-35	-35	-26	-23	-35	-35	-35	-26	-24	-33	-35	-34	-34	-35	-32	-17	-5	-12	-22	-36	-35	-34	-35	-30	-36	-25	-22	-17	-22	-36	-35	-17	-35	-36	-36	-34
49	3	-33	-31	-34	-34	-19	-26	-33	-19	-34	-32	-28	-35	-33	-35	-34	-25	-35	-35	-35	-22	-21	-18	-35	-34	-34	-35	-27	-24	-10	-8	-20	-36	-35	-34	-35	-35	-29	-29	-22	-7	-22	-36	-35	-23	-35	-36	-36	-21
49	4	-29	-33	-34	-34	-27	-27	-26	-26	-34	-30	-35	-30	-32	-30	-34	-25	-35	-35	-33	-28	-24	-33	-35	-34	-34	-27	-31	-27	-19	-19	-17	-36	-35	-34	-35	-35	-30	-27	-21	-23	-26	-36	-35	-30	-35	-36	-28	-34
49	5	-33	-33	-34	-34	-23	-34	-27	-17	-34	-34	-29	-35	-35	-30	-26	-26	-35	-35	-29	-23	-15	-24	-30	-34	-34	-30	-34	-24	-6	-10	-21	-34	-35	-34	-35	-35	-36	-31	-12	-12	-27	-36	-35	-22	-35	-36	-36	-27
49	6	-31	-33	-34	-34	-23	-28	-33	-22	-34	-34	-34	-35	-33	-24	-23	-25	-35	-35	-26	-21	-23	-35	-35	-34	-34	-31	-34	-23	-6	-8	-22	-36	-35	-30	-34	-35	-34	-27	-6	-16	-26	-36	-35	-17	-35	-35	-34	-24
49	7	-33	-33	-32	-34	-29	-33	-23	-25	-34	-30	-34	-29	-34	-32	-26	-23	-35	-35	-35	-16	-18	-29	-35	-34	-34	-35	-33	-34	-6	-8	-24	-28	-35	-29	-34	-35	-36	-29	-26	-10	-28	-33	-35	-20	-35	-28	-36	-33
49	8	-33	-33	-34	-34	-29	-33	-33	-26	-34	-34	-31	-34	-22	-31	-34	-33	-34	-35	-35	-20	-20	-22	-35	-34	-32	-33	-35	-34	-8	-9	-25	-31	-35	-25	-34	-35	-36	-28	-16	-12	-34	-36	-35	-20	-35	-33	-36	-36
49	9	-33	-33	-34	-33	-33	-33	-33	-33	-34	-34	-31	-34	-28	-34	-34	-33	-34	-35	-35	-25	-30	-35	-35	-34	-34	-35	-35	-36	-10	-10	-36	-35	-35	-34	-34	-35	-36	-36	-16	-12	-26	-36	-35	-20	-35	-35	-36	-25
49	10	-33	-32	-33	-33	-33	-33	-33	-33	-34	-34	-32	-28	-32	-32	-25	-33	-34	-35	-35	-35	-26	-33	-35	-34	-34	-35	-35	-36	-13	-9	-31	-35	-35	-33	-34	-35	-35	-36	-27	-13	-34	-35	-35	-23	-35	-28	-36	-27
50	1	-5	-6	-5	-4	-5	-6	-6	-5	-5	-6	-4	-5	-6	-5	-4	-11	-4	-7	-5	-6	-5	-4	-5	-5	-5	-4	-8	-6	-6	-7	-5	-7	-6	-9	-4	-4	-6	-5	-9	-7	-8	-6	-7	-11	-4	-4	-3	-6
50	2	-7	-9	-8	-6	-6	-6	-6	-7	-6	-6	-7	-6	-6	-8	-6	-8	-6	-6	-7	-6	-6	-6	-6	-6	-7	-5	-5	-5	-6	-7	-6	-7	-8	-8	-5	-6	-6	-6	-7	-5	-6	-6	-8	-10	-5	-6	-7	-6
50	3	-8	-7	-7	-8	-8	-7	-8	-7	-7	-7	-7	-7	-6	-6	-6	-7	-6	-6	-6	-6	-6	-6	-6	-9	-7	-6	-7	-6	-9	-7	-7	-8	-8	-16	-8	-5	-6	-7	-6	-7	-6	-7	-10	-16	-7	-6	-5	-6
50	4	-11	-7	-7	-7	-6	-8	-5	-7	-10	-8	-7	-6	-6	-6	-6	-8	-8	-6	-7	-6	-7	-7	-6	-6	-11	-7	-6	-7	-10	-9	-6	-6	-8	-16	-8	-7	-7	-8	-8	-8	-6	-6	-7	-11	-6	-6	-6	-6
50	5	-7	-9	-12	-8	-7	-9	-10	-11	-11	-8	-8	-7	-7	-7	-7	-10	-7	-9	-7	-8	-8	-7	-7	-8	-12	-7	-11	-8	-9	-8	-8	-8	-10	-14	-9	-9	-9	-7	-8	-9	-8	-9	-9	-16	-8	-7	-7	-6
50	6	-9	-10	-12	-9	-8	-10	-11	-10	-14	-9	-9	-8	-8	-9	-8	-11	-9	-9	-10	-8	-9	-9	-8	-12	-11	-8	-10	-10	-7	-7	-12	-10	-10	-32	-11	-7	-12	-12	-9	-7	-11	-11	-10	-23	-9	-8	-8	-8
50	7	-9	-11	-14	-12	-9	-13	-11	-11	-13	-10	-11	-9	-11	-10	-9	-12	-11	-10	-10	-9	-10	-10	-9	-12	-12	-10	-10	-11	-11	-12	-10	-9	-15	-29	-12	-11	-9	-10	-11	-10	-10	-11	-18	-26	-8	-9	-10	-10
50	8	-9	-9	-7	-8	-9	-5	-8	-8	-9	-5	-3	-4	-6	-4	-4	-7	-7	-5	-5	-5	-4	-4	-4	-4	-12	-7	-5	-5	-5	-4	-3	-4	-5	-34	-8	-6	-5	-6	-7	-4	-3	-4	-7	-25	-4	-4	-5	-4
50	9	-9	-9	-6	-3	-3	-5	-2	-6	-5	-3	-3	-4	-3	-4	-3	-6	-5	-4	-4	-2	-2	-3	-2	-5	-9	-4	-3	-5	-4	-4	-4	-2	-5	-20	-8	-3	-3	-3	-5	-5	-4	-5	-8	-34	-3	-3	-3	-5
50	10	-8	-8	-25	-7	-5	-4	-6	-5	-7	-5	-5	-4	-4	-4	-4	-4	-4	-5	-5	-4	-6	-4	-4	-5	-8	-4	-4	-5	-6	-6	-5	-4	-5	-34	-11	-7	-7	-6	-6	-5	-5	-4	-12	-32	-5	-4	-3	-4
51	1	-33	-32	-33	-33	-33	-33	-33	-33	-34	-34	-34	-34	-34	-34	-34	-33	-34	-35	-33	-29	-23	-27	-35	-34	-34	-35	-35	-19	-15	-11	-18	-35	-35	-33	-34	-35	-35	-27	-18	-13	-24	-35	-35	-34	-35	-35	-30	-28
51	2	-33	-32	-33	-33	-33	-33	-33	-33	-34	-34	-34	-34	-34	-34	-34	-33	-34	-35	-35	-33	-24	-35	-35	-34	-34	-35	-35	-32	-17	-17	-24	-35	-35	-33	-34	-35	-35	-29	-15	-15	-24	-33	-35	-34	-35	-35	-35	-34
51	3	-33	-32	-33	-33	-33	-33	-33	-33	-34	-34	-34	-34	-34	-34	-34	-33	-34	-35	-35	-33	-24	-27	-35	-34	-34	-35	-35	-21	-7	-5	-25	-35	-34	-33	-34	-35	-35	-23	-9	-9	-25	-35	-35	-34	-35	-33	-35	-28
51	4	-33	-32	-33	-33	-33	-33	-33	-33	-34	-34	-34	-34	-34	-34	-34	-33	-34	-30	-35	-30	-31	-23	-35	-34	-34	-35	-35	-22	-8	-9	-26	-35	-34	-33	-34	-35	-35	-24	-14	-6	-29	-35	-35	-34	-35	-35	-35	-27
51	5	-32	-32	-33	-33	-33	-33	-33	-33	-34	-34	-34	-34	-34	-34	-34	-33	-34	-35	-35	-27	-25	-30	-35	-34	-34	-35	-28	-24	-5	-7	-24	-35	-34	-33	-34	-35	-32	-27	-14	-9	-20	-35	-35	-33	-35	-35	-33	-31
51	6	-32	-32	-33	-33	-33	-33	-33	-33	-34	-34	-34	-34	-34	-34	-34	-33	-34	-35	-35	-30	-24	-24	-35	-34	-34	-35	-35	-15	-11	-7	-25	-35	-34	-33	-34	-35	-35	-27	-21	-23	-30	-35	-35	-33	-35	-35	-35	-32
51	7	-32	-32	-33	-33	-33	-33	-33	-33	-34	-34	-34	-34	-34	-34	-34	-33	-34	-35	-35	-33	-27	-29	-34	-34	-34	-35	-35	-25	-7	-6	-19	-35	-34	-33	-34	-35	-35	-28	-17	-11	-20	-35	-35	-33	-35	-35	-35	-28
51	8	-32	-32	-33	-33	-33	-33	-33	-32	-34	-34	-34	-34	-34	-32	-34	-33	-34	-35	-35	-30	-27	-35	-34	-34	-34	-35	-35	-27	-10	-21	-28	-35	-34	-33	-34	-35	-27	-25	-23	-17	-28	-35	-35	-33	-35	-35	-33	-29
51	9	-32	-32	-33	-33	-33	-33	-33	-32	-34	-34	-34	-34	-34	-34	-34	-33	-34	-35	-35	-35	-33	-35	-34	-34	-34	-35	-35	-21	-9	-8	-24	-35	-34	-33	-34	-35	-35	-24	-21	-23	-28	-35	-35	-33	-35	-35	-35	-35
51	10	-32	-32	-33	-33	-33	-33	-33	-32	-34	-34	-34	-34	-34	-34	-33	-33	-34	-34	-35	-35	-26	-35	-34	-34	-34	-34	-35	-28	-23	-10	-27	-35	-34	-33	-34	-35	-33	-28	-20	-20	-28	-35	-34	-33	-34	-35	-35	-33
52	1	-32	-32	-33	-33	-33	-33	-33	-33	-34	-34	-34	-34	-28	-19	-34	-33	-34	-35	-24	-22	-13	-11	-14	-32	-34	-35	-33	-24	-15	-12	-10	-13	-12	-33	-34	-35	-35	-36	-14	-9	-9	-9	-15	-33	-35	-35	-29	-15
52	2	-32	-32	-33	-33	-33	-33	-33	-32	-34	-34	-34	-32	-32	-22	-34	-33	-34	-35	-33	-23	-10	-10	-11	-32	-34	-35	-35	-31	-23	-10	-8	-10	-9	-33	-34	-35	-35	-32	-18	-7	-8	-9	-32	-33	-35	-35	-35	-18
52	3	-32	-32	-33	-33	-33	-33	-33	-32	-34	-34	-34	-34	-32	-15	-33	-33	-34	-34	-26	-25	-9	-9	-9	-23	-34	-34	-35	-28	-20	-9	-7	-9	-9	-33	-34	-35	-35	-35	-16	-8	-8	-9	-25	-33	-34	-35	-29	-14
52	4	-32	-32	-33	-33	-33	-33	-33	-32	-34	-34	-34	-34	-34	-22	-33	-33	-34	-34	-24	-22	-11	-9	-15	-29	-34	-34	-35	-33	-18	-11	-10	-10	-16	-33	-34	-35	-35	-35	-21	-11	-11	-10	-29	-33	-34	-35	-35	-21
52	5	-32	-32	-33	-33	-33	-33	-33	-32	-33	-34	-34	-34	-29	-22	-33	-33	-34	-34	-30	-23	-17	-11	-13	-22	-34	-34	-35	-35	-21	-9	-7	-10	-13	-27	-34	-35	-35	-35	-22	-9	-8	-12	-24	-33	-34	-35	-35	-23
52	6	-32	-32	-33	-33	-33	-33	-33	-32	-33	-34	-34	-34	-28	-26	-33	-33	-34	-34	-33	-25	-12	-11	-13	-34	-34	-34	-35	-35	-16	-13	-13	-14	-25	-33	-34	-35	-35	-35	-17	-14	-14	-15	-34	-33	-34	-35	-35	-24
52	7	-32	-32	-33	-33	-33	-33	-33	-32	-33	-34	-34	-34	-31	-34	-30	-33	-34	-34	-33	-26	-23	-12	-14	-32	-34	-34	-35	-35	-35	-18	-12	-12	-15	-33	-34	-35	-35	-35	-28	-13	-12	-13	-22	-33	-34	-35	-35	-31
52	8	-32	-32	-33	-33	-33	-33	-32	-32	-33	-34	-34	-34	-26	-25	-33	-33	-34	-34	-34	-27	-15	-14	-17	-31	-33	-34	-35	-35	-27	-21	-17	-13	-16	-33	-34	-34	-35	-35	-17	-11	-10	-16	-29	-33	-34	-35	-35	-21
52	9	-32	-32	-33	-33	-33	-33	-32	-32	-33	-33	-34	-34	-34	-33	-33	-32	-34	-34	-34	-34	-19	-14	-14	-25	-33	-34	-35	-35	-35	-27	-13	-15	-20	-33	-33	-34	-35	-35	-35	-14	-15	-13	-20	-33	-34	-35	-35	-35
52	10	-32	-32	-33	-33	-33	-32	-32	-32	-33	-33	-34	-34	-34	-33	-33	-32	-34	-34	-34	-32	-20	-17	-27	-31	-33	-34	-35	-35	-35	-25	-17	-18	-26	-33	-33	-34	-35	-35	-24	-17	-15	-20	-34	-33	-34	-35	-35	-33
53	1	-30	-32	-25	-15	-22	-20	-15	-18	-25	-19	-22	-18	-24	-26	-16	-17	-19	-16	-19	-24	-20	-17	-14	-14	-15	-19	-25	-22	-5	-5	-11	-18	-20	-23	-15	-22	-23	-28	-14	-6	-17	-18	-24	-16	-19	-20	-25	-29
53	2	-32	-32	-31	-19	-21	-19	-14	-21	-20	-23	-20	-18	-16	-24	-13	-13	-18	-15	-17	-22	-20	-14	-14	-14	-16	-18	-22	-22	-4	-4	-11	-17	-22	-21	-15	-21	-21	-24	-12	-5	-15	-21	-26	-17	-17	-16	-25	-28
53	3	-32	-32	-31	-17	-18	-19	-19	-25	-23	-22	-25	-18	-20	-20	-16	-17	-19	-15	-22	-22	-21	-16	-14	-15	-16	-17	-23	-23	-4	-5	-12	-15	-19	-20	-14	-18	-24	-27	-19	-6	-22	-17	-24	-14	-18	-17	-23	-27
53	4	-32	-32	-26	-15	-17	-19	-26	-27	-26	-23	-17	-19	-21	-19	-15	-27	-19	-15	-25	-25	-23	-13	-14	-16	-14	-17	-30	-25	-5	-2	-10	-13	-18	-23	-14	-14	-33	-28	-7	-3	-24	-15	-34	-16	-15	-11	-24	-32
53	5	-32	-32	-33	-26	-19	-32	-24	-30	-23	-17	-16	-21	-20	-16	-13	-17	-15	-16	-31	-30	-30	-16	-15	-14	-15	-14	-35	-26	-3	-5	-19	-14	-18	-22	-11	-13	-33	-28	-18	-3	-22	-22	-31	-16	-16	-11	-28	-35
53	6	-32	-32	-33	-28	-20	-30	-32	-30	-29	-21	-19	-16	-19	-15	-14	-18	-13	-14	-25	-23	-23	-15	-13	-13	-19	-11	-29	-32	-4	-4	-21	-13	-15	-17	-11	-12	-28	-25	-24	0	-22	-15	-21	-17	-9	-9	-27	-35
53	7	-32	-31	-33	-27	-20	-32	-27	-30	-26	-17	-15	-16	-26	-18	-18	-23	-14	-13	-34	-26	-26	-23	-12	-18	-17	-12	-35	-35	-3	-7	-35	-16	-24	-20	-11	-12	-35	-35	-26	-8	-35	-22	-25	-14	-12	-12	-35	-33
53	8	-32	-31	-33	-31	-32	-32	-32	-32	-31	-18	-20	-21	-21	-19	-16	-26	-18	-16	-32	-34	-29	-34	-17	-14	-33	-15	-33	-35	-11	-11	-35	-18	-21	-19	-19	-16	-35	-35	-23	-13	-28	-22	-26	-14	-15	-14	-33	-35
53	9	-32	-31	-32	-32	-27	-32	-30	-30	-27	-18	-17	-23	-23	-18	-18	-24	-14	-19	-32	-34	-29	-28	-18	-21	-31	-13	-32	-33	-9	-6	-28	-25	-23	-23	-16	-11	-35	-35	-33	-21	-31	-26	-28	-14	-12	-11	-24	-33
53	10	-32	-31	-32	-32	-25	-30	-32	-32	-33	-16	-12	-13	-17	-17	-14	-20	-16	-11	-29	-26	-25	-27	-14	-12	-26	-13	-29	-29	-3	-9	-26	-13	-13	-19	-10	-7	-32	-32	-22	-20	-24	-27	-17	-12	-9	-7	-33	-32
54	1	-33	-32	-33	-33	-33	-33	-33	-33	-34	-34	-34	-34	-34	-34	-34	-33	-34	-35	-35	-33	-35	-35	-35	-34	-34	-35	-35	-36	-15	-28	-36	-35	-35	-33	-34	-35	-35	-22	-13	-17	-36	-35	-35	-34	-35	-35	-35	-22
54	2	-33	-32	-33	-33	-33	-33	-33	-33	-34	-34	-34	-34	-34	-34	-34	-33	-34	-35	-35	-35	-35	-35	-35	-34	-34	-35	-35	-35	-13	-18	-36	-35	-34	-33	-34	-35	-35	-29	-12	-15	-36	-35	-35	-34	-35	-35	-35	-20
54	3	-33	-32	-33	-33	-33	-33	-33	-33	-34	-34	-34	-34	-34	-34	-34	-33	-34	-35	-35	-35	-35	-35	-35	-34	-34	-35	-35	-35	-13	-25	-36	-35	-34	-33	-34	-35	-35	-26	-13	-22	-36	-35	-35	-34	-35	-35	-35	-31
54	4	-32	-32	-33	-33	-33	-33	-33	-33	-34	-34	-34	-34	-34	-34	-34	-33	-34	-35	-35	-35	-35	-35	-35	-34	-34	-35	-35	-35	-17	-24	-35	-35	-34	-33	-34	-35	-35	-34	-14	-22	-36	-35	-35	-33	-35	-35	-35	-35
54	5	-32	-32	-33	-33	-33	-33	-33	-33	-34	-34	-34	-34	-34	-34	-34	-33	-34	-35	-35	-35	-35	-35	-35	-34	-34	-35	-35	-35	-27	-36	-35	-35	-34	-33	-34	-35	-35	-36	-17	-25	-36	-35	-35	-33	-35	-35	-35	-35
54	6	-32	-32	-33	-33	-33	-33	-33	-33	-34	-34	-34	-34	-34	-34	-34	-33	-34	-35	-35	-35	-35	-35	-34	-34	-34	-35	-35	-35	-32	-36	-35	-35	-34	-33	-34	-35	-35	-36	-14	-28	-36	-35	-35	-33	-35	-35	-35	-35
54	7	-32	-32	-33	-33	-33	-33	-33	-33	-34	-34	-34	-34	-34	-34	-34	-33	-34	-35	-35	-35	-35	-35	-34	-34	-34	-35	-35	-35	-31	-36	-35	-35	-34	-33	-34	-35	-35	-36	-15	-36	-36	-35	-35	-33	-35	-35	-35	-35
54	8	-32	-32	-33	-33	-33	-33	-33	-32	-34	-34	-34	-34	-34	-34	-34	-33	-34	-35	-35	-35	-35	-35	-34	-34	-34	-35	-35	-35	-28	-35	-35	-35	-34	-33	-34	-35	-35	-36	-27	-32	-36	-35	-35	-33	-35	-35	-35	-35
54	9	-32	-32	-33	-33	-33	-33	-33	-32	-34	-34	-34	-34	-34	-34	-33	-33	-34	-34	-35	-35	-35	-35	-34	-34	-34	-34	-35	-35	-35	-35	-35	-35	-34	-33	-34	-35	-35	-35	-24	-36	-35	-35	-34	-33	-34	-35	-35	-35
54	10	-32	-32	-33	-33	-33	-33	-33	-32	-33	-34	-34	-34	-34	-34	-33	-33	-34	-34	-35	-35	-35	-35	-34	-34	-34	-34	-35	-35	-35	-35	-35	-35	-34	-33	-34	-35	-35	-35	-36	-36	-35	-35	-34	-33	-34	-35	-35	-35
55	1	-25	-21	-20	-18	-18	-19	-18	-27	-17	-19	-17	-20	-18	-18	-19	-20	-17	-21	-23	-36	-17	-21	-25	-18	-19	-20	-18	-37	-31	-25	-22	-20	-21	-16	-19	-18	-20	-37	-33	-31	-22	-20	-18	-16	-24	-18	-26	-37
55	2	-25	-23	-17	-20	-21	-18	-19	-19	-15	-20	-20	-19	-17	-20	-18	-19	-18	-20	-21	-36	-25	-22	-19	-21	-17	-24	-19	-37	-21	-26	-21	-19	-21	-16	-20	-31	-23	-37	-32	-27	-18	-19	-24	-21	-29	-22	-34	-37
55	3	-23	-31	-16	-22	-24	-18	-19	-26	-16	-19	-16	-19	-18	-18	-17	-18	-18	-19	-23	-36	-21	-18	-20	-19	-19	-21	-18	-37	-33	-25	-22	-19	-19	-15	-19	-27	-21	-37	-37	-31	-23	-17	-17	-16	-22	-21	-32	-37
55	4	-26	-34	-18	-25	-25	-22	-20	-23	-23	-20	-22	-23	-30	-33	-24	-20	-33	-22	-25	-36	-24	-25	-28	-35	-22	-24	-21	-37	-22	-35	-22	-27	-36	-28	-35	-31	-36	-37	-37	-35	-17	-20	-22	-22	-36	-28	-36	-37
55	5	-23	-26	-21	-21	-22	-20	-18	-27	-17	-26	-20	-21	-18	-18	-19	-19	-22	-18	-22	-36	-20	-21	-19	-20	-24	-24	-23	-37	-37	-37	-37	-19	-22	-15	-25	-23	-32	-37	-37	-30	-24	-21	-24	-35	-27	-20	-36	-37
55	6	-34	-33	-20	-20	-21	-23	-23	-30	-18	-17	-18	-20	-21	-16	-16	-20	-17	-15	-36	-34	-28	-22	-20	-19	-21	-27	-31	-37	-37	-37	-23	-22	-17	-13	-21	-27	-36	-37	-37	-37	-37	-18	-16	-35	-36	-36	-36	-36
55	7	-34	-33	-19	-18	-24	-20	-24	-20	-17	-19	-15	-18	-17	-18	-17	-18	-17	-15	-33	-36	-27	-20	-21	-17	-15	-21	-36	-36	-37	-34	-26	-20	-18	-14	-18	-34	-36	-37	-37	-34	-20	-18	-15	-35	-36	-22	-28	-36
55	8	-29	-33	-22	-20	-18	-19	-24	-24	-17	-16	-25	-18	-19	-18	-17	-22	-15	-21	-36	-36	-25	-19	-19	-17	-19	-18	-28	-36	-37	-35	-30	-20	-19	-15	-22	-20	-36	-37	-37	-22	-28	-14	-15	-35	-20	-36	-36	-36
55	9	-28	-31	-18	-18	-18	-24	-26	-24	-17	-22	-35	-18	-18	-19	-19	-19	-22	-31	-36	-34	-26	-20	-19	-17	-19	-35	-36	-36	-33	-32	-21	-18	-16	-16	-18	-36	-36	-36	-37	-28	-18	-17	-24	-34	-33	-36	-36	-36
55	10	-20	-31	-34	-20	-26	-19	-22	-26	-29	-28	-24	-25	-23	-23	-20	-22	-24	-35	-36	-22	-31	-26	-23	-35	-24	-35	-33	-29	-30	-30	-29	-34	-35	-26	-28	-35	-36	-36	-37	-37	-36	-25	-28	-26	-29	-34	-36	-30
56	1	-11	-12	-10	-11	-11	-8	-10	-10	-10	-5	-5	-8	-7	-5	-5	-9	-8	-4	-3	-4	-3	-3	-3	-5	-13	-8	-4	-4	-6	-6	-4	-5	-5	-12	-12	-8	-6	-4	-8	-6	-4	-6	-8	-17	-5	-4	-3	-6
56	2	-30	-28	-30	-33	-27	-19	-23	-19	-22	-16	-13	-21	-18	-13	-19	-14	-34	-13	-11	-20	-14	-10	-25	-8	-33	-13	-17	-13	-23	-23	-9	-15	-14	-17	-23	-17	-12	-22	-11	-13	-15	-12	-11	-16	-24	-14	-6	-10
56	3	-18	-26	-25	-19	-14	-15	-19	-21	-15	-9	-7	-7	-9	-6	-8	-11	-10	-9	-4	-8	-7	-5	-9	-14	-14	-7	-6	-6	-9	-7	-7	-8	-9	-10	-10	-9	-5	-4	-5	-8	-6	-6	-8	-29	-7	-14	-4	-4
56	4	-32	-32	-24	-23	-24	-28	-28	-27	-25	-23	-5	-9	-10	-7	-12	-17	-25	-6	-4	-8	-7	-6	-5	-18	-28	-17	-7	-6	-13	-9	-6	-6	-23	-18	-34	-6	-6	-6	-7	-11	-5	-5	-7	-33	-8	-8	-5	-5
56	5	-32	-32	-33	-25	-31	-21	-23	-28	-33	-23	-14	-21	-17	-11	-17	-24	-28	-12	-8	-9	-7	-7	-7	-15	-33	-34	-18	-10	-11	-9	-7	-8	-7	-18	-29	-22	-9	-8	-13	-7	-7	-9	-5	-22	-13	-6	-7	-8
56	6	-32	-32	-31	-33	-33	-33	-30	-30	-33	-13	-6	-20	-17	-13	-12	-25	-32	-6	-8	-7	-9	-8	-7	-9	-33	-19	-4	-5	-10	-9	-8	-8	-8	-11	-26	-15	-7	-6	-9	-8	-5	-7	-4	-21	-17	-16	-3	-5
56	7	-32	-32	-33	-31	-33	-33	-21	-32	-33	-25	-14	-18	-14	-9	-11	-23	-32	-15	-4	-7	-6	-6	-6	-12	-33	-23	-7	-7	-7	-5	-5	-6	-5	-15	-31	-6	-5	-7	-7	-16	-3	-5	-16	-17	-8	-9	-5	-5
56	8	-32	-32	-33	-25	-31	-33	-19	-21	-33	-9	-5	-11	-18	-15	-15	-21	-20	-10	-7	-4	-5	-6	-6	-6	-33	-17	-5	-6	-4	-6	-6	-8	-6	-9	-28	-10	-4	-4	-9	-7	-5	-6	-6	-15	-20	-12	-4	-5
56	9	-32	-32	-33	-33	-33	-32	-30	-32	-33	-24	-6	-24	-20	-13	-14	-32	-34	-7	-7	-7	-7	-6	-5	-8	-33	-13	-4	-4	-7	-9	-5	-5	-5	-10	-31	-4	-5	-4	-7	-8	-5	-7	-9	-17	-19	-8	-5	-5
56	10	-32	-32	-33	-33	-33	-32	-32	-32	-33	-33	-15	-23	-26	-18	-28	-30	-32	-10	-9	-7	-8	-8	-7	-8	-33	-25	-9	-14	-11	-10	-11	-12	-11	-18	-33	-16	-6	-11	-7	-10	-9	-11	-10	-14	-31	-17	-5	-5
57	1	-34	-32	-28	-24	-34	-26	-32	-34	-21	-23	-33	-35	-35	-35	-35	-34	-35	-29	-16	-23	-22	-36	-34	-35	-35	-36	-22	-21	-17	-7	-24	-36	-35	-35	-26	-34	-27	-17	-8	-10	-13	-19	-36	-35	-36	-34	-22	-17
57	2	-30	-34	-34	-30	-32	-34	-27	-32	-33	-35	-35	-35	-35	-33	-35	-34	-28	-36	-34	-17	-17	-34	-36	-35	-35	-36	-36	-14	-8	-8	-16	-36	-35	-35	-28	-36	-33	-21	-8	-11	-15	-27	-36	-24	-36	-36	-36	-12
57	3	-18	-22	-32	-19	-19	-25	-28	-27	-29	-29	-24	-35	-35	-35	-35	-32	-35	-30	-20	-18	-18	-34	-36	-35	-35	-36	-30	-11	-8	-5	-17	-36	-35	-35	-35	-36	-28	-14	-6	-14	-15	-24	-26	-20	-36	-36	-17	-12
57	4	-23	-25	-17	-17	-30	-32	-26	-27	-23	-20	-22	-35	-35	-33	-35	-23	-23	-27	-13	-8	-9	-34	-34	-19	-35	-36	-26	-11	-6	-7	-8	-36	-33	-21	-35	-34	-24	-19	-6	-6	-12	-18	-23	-28	-36	-36	-18	-15
57	5	-15	-20	-17	-20	-25	-32	-27	-30	-20	-14	-20	-35	-35	-35	-35	-22	-32	-22	-14	-8	-12	-36	-36	-27	-35	-36	-15	-11	-4	-15	-12	-36	-35	-34	-21	-36	-36	-14	-5	-8	-22	-20	-24	-20	-36	-36	-27	-13
57	6	-17	-19	-24	-22	-20	-32	-27	-30	-22	-19	-20	-35	-35	-35	-33	-28	-31	-18	-16	-14	-16	-29	-20	-29	-35	-35	-23	-15	-9	-9	-14	-36	-28	-27	-35	-36	-25	-16	-8	-7	-10	-19	-22	-20	-36	-36	-18	-14
57	7	-20	-24	-26	-15	-16	-22	-22	-29	-26	-16	-13	-20	-29	-20	-20	-21	-16	-24	-17	-21	-21	-24	-23	-24	-28	-25	-27	-10	-13	-10	-16	-25	-25	-23	-35	-36	-19	-11	-5	-11	-14	-14	-21	-20	-36	-33	-16	-13
57	8	-21	-21	-17	-15	-16	-18	-29	-28	-21	-18	-16	-35	-35	-22	-33	-18	-35	-23	-19	-20	-27	-25	-26	-28	-29	-35	-24	-20	-11	-8	-27	-34	-35	-24	-35	-34	-27	-12	-7	-6	-10	-15	-22	-16	-35	-26	-14	-12
57	9	-33	-33	-34	-34	-34	-34	-34	-34	-35	-35	-35	-35	-35	-35	-35	-34	-35	-35	-31	-27	-28	-34	-35	-35	-35	-35	-36	-26	-6	-7	-25	-36	-35	-34	-35	-36	-36	-17	-8	-10	-24	-36	-35	-34	-35	-36	-31	-22
57	10	-33	-33	-34	-34	-34	-34	-34	-34	-34	-35	-24	-35	-35	-24	-34	-34	-33	-35	-21	-17	-15	-22	-26	-35	-35	-35	-21	-14	-8	-13	-16	-30	-35	-34	-35	-35	-30	-20	-13	-14	-22	-18	-27	-34	-35	-34	-26	-24
58	1	-33	-25	-34	-33	-33	-33	-33	-33	-34	-34	-32	-34	-34	-34	-34	-33	-34	-35	-22	-25	-10	-14	-22	-34	-34	-35	-27	-10	-8	-10	-11	-16	-21	-20	-34	-35	-34	-11	-7	-8	-9	-12	-9	-11	-35	-35	-36	-18
58	2	-33	-33	-34	-33	-31	-33	-33	-33	-34	-34	-34	-34	-34	-34	-34	-23	-34	-33	-29	-16	-16	-16	-35	-34	-34	-35	-35	-36	-14	-7	-7	-25	-18	-21	-31	-35	-36	-36	-9	-8	-12	-9	-8	-11	-35	-30	-36	-12
58	3	-33	-32	-33	-33	-33	-33	-33	-33	-34	-34	-34	-34	-34	-34	-34	-33	-34	-35	-35	-26	-23	-35	-35	-34	-34	-35	-35	-23	-3	-14	-9	-26	-35	-22	-34	-35	-35	-15	-14	-6	-6	-14	-17	-15	-35	-35	-27	-10
58	4	-33	-32	-33	-33	-33	-33	-33	-33	-34	-34	-34	-34	-34	-34	-34	-33	-34	-35	-35	-29	-25	-23	-35	-34	-34	-35	-35	-36	-5	-5	-9	-19	-35	-31	-34	-35	-35	-28	-10	-10	-9	-11	-27	-24	-35	-35	-35	-23
58	5	-33	-32	-33	-33	-33	-33	-33	-33	-34	-34	-34	-34	-34	-34	-34	-33	-34	-35	-35	-27	-26	-35	-35	-34	-34	-35	-33	-14	-5	-10	-16	-35	-34	-26	-34	-35	-27	-12	-6	-9	-11	-19	-35	-19	-35	-30	-35	-10
58	6	-33	-32	-33	-33	-33	-33	-33	-33	-34	-34	-34	-26	-26	-34	-34	-33	-34	-35	-13	-16	-14	-21	-35	-34	-34	-35	-35	-17	-4	-11	-13	-21	-29	-21	-34	-35	-35	-36	-10	-10	-12	-12	-20	-18	-35	-31	-33	-11
58	7	-33	-32	-33	-33	-33	-33	-33	-33	-34	-34	-34	-34	-34	-34	-34	-29	-34	-35	-35	-35	-24	-35	-35	-34	-34	-35	-35	-27	-9	-8	-9	-33	-34	-26	-34	-35	-35	-10	-5	-1	-14	-21	-35	-27	-35	-35	-26	-17
58	8	-33	-32	-33	-33	-33	-33	-33	-33	-34	-34	-34	-34	-34	-34	-34	-33	-34	-35	-35	-35	-18	-33	-35	-34	-34	-35	-35	-27	-4	-6	-11	-35	-32	-22	-34	-35	-35	-27	-11	-6	-10	-17	-35	-22	-35	-35	-28	-12
58	9	-33	-32	-33	-33	-33	-33	-33	-33	-34	-34	-34	-34	-34	-34	-34	-33	-34	-35	-20	-22	-23	-35	-35	-34	-34	-35	-33	-12	-4	-6	-21	-28	-34	-27	-34	-35	-35	-28	-18	-7	-14	-18	-35	-21	-35	-35	-35	-24
58	10	-33	-32	-33	-33	-33	-33	-33	-33	-34	-34	-34	-34	-34	-34	-34	-33	-34	-35	-35	-22	-26	-33	-35	-34	-34	-35	-35	-25	-2	-2	-9	-21	-34	-33	-34	-35	-35	-24	-8	-7	-10	-20	-35	-32	-35	-35	-35	-17
59	1	-33	-19	-33	-8	-10	-7	-9	-6	-13	-7	-6	-7	-9	-8	-7	-6	-7	-2	-2	-4	-5	-6	-7	-7	-5	-1	-1	-1	-2	-4	-6	-8	-7	-11	-2	-1	-2	-1	-3	-7	-6	-7	-9	-8	-3	-3	-2	-3
59	2	-33	-32	-33	-12	-19	-10	-8	-9	-10	-3	-6	-6	-5	-6	-7	-9	-4	-2	-2	-4	-5	-6	-7	-9	-9	-4	-4	-3	-4	-4	-6	-6	-9	-9	-6	-3	-6	-4	-4	-4	-5	-5	-8	-7	-3	-4	-3	-5
59	3	-24	-20	-31	-29	-26	-20	-11	-17	-24	-15	-14	-6	-8	-12	-11	-9	-9	-7	-5	-6	-7	-11	-11	-9	-13	-6	-7	-3	-5	-6	-10	-13	-9	-8	-8	-6	-6	-7	-7	-8	-8	-13	-7	-11	-5	-5	-6	-7
59	4	-33	-17	-30	-24	-10	-11	-10	-15	-26	-13	-9	-11	-9	-9	-9	-9	-10	-7	-6	-6	-8	-9	-9	-10	-7	-5	-5	-4	-5	-7	-7	-8	-10	-9	-6	-6	-5	-3	-5	-6	-6	-8	-8	-8	-5	-6	-4	-4
59	5	-33	-32	-31	-26	-25	-20	-11	-10	-32	-14	-8	-9	-10	-9	-9	-11	-15	-5	-6	-7	-9	-9	-11	-9	-8	-7	-6	-6	-6	-11	-7	-8	-12	-13	-5	-6	-6	-4	-7	-8	-7	-7	-10	-14	-6	-7	-5	-6
59	6	-33	-32	-33	-26	-25	-8	-14	-11	-18	-22	-8	-9	-11	-11	-8	-13	-9	-7	-6	-6	-7	-9	-10	-11	-5	-7	-5	-4	-7	-8	-8	-9	-12	-17	-3	-6	-4	-4	-6	-5	-6	-8	-9	-12	-6	-3	-4	-3
59	7	-32	-27	-33	-23	-23	-15	-7	-9	-11	-8	-5	-6	-6	-6	-5	-10	-9	-4	-5	-5	-6	-8	-7	-8	-7	-6	-5	-4	-5	-5	-8	-8	-8	-10	-5	-6	-5	-3	-3	-5	-6	-8	-9	-11	-5	-4	-3	-5
59	8	-32	-32	-33	-30	-27	-20	-13	-10	-29	-22	-13	-7	-9	-8	-8	-11	-8	-5	-5	-4	-7	-7	-9	-10	-11	-8	-6	-4	-3	-6	-6	-8	-9	-11	-7	-24	-5	-5	-3	-4	-5	-7	-8	-9	-4	-5	-5	-4
59	9	-32	-26	-28	-25	-18	-7	-8	-9	-29	-11	-9	-6	-9	-9	-6	-7	-8	-3	-2	-4	-6	-7	-7	-8	-11	-5	-5	-1	-3	-5	-4	-6	-8	-10	-4	-15	-3	-1	-2	-3	-4	-5	-7	-9	-4	-3	-2	-2
59	10	-26	-32	-33	-25	-20	-22	-16	-12	-22	-6	-7	-7	-7	-7	-8	-10	-6	-4	-4	-6	-7	-9	-7	-9	-6	-7	-6	-3	-6	-6	-7	-8	-9	-11	-5	-9	-5	-4	-3	-3	-7	-7	-8	-7	-4	-5	-3	-5
60	1	-27	-30	-30	-28	-26	-21	-26	-21	-23	-19	-17	-17	-15	-21	-24	-25	-17	-15	-11	-6	-7	-9	-25	-31	-20	-16	-12	-7	-6	-8	-9	-12	-31	-31	-18	-20	-14	-8	-7	-9	-9	-10	-36	-22	-19	-17	-16	-13
60	2	-18	-24	-27	-27	-18	-27	-22	-23	-20	-22	-15	-12	-14	-16	-21	-20	-19	-16	-11	-6	-6	-10	-16	-34	-20	-17	-10	-8	-5	-6	-10	-13	-36	-23	-20	-16	-12	-10	-2	-4	-10	-15	-26	-22	-17	-17	-14	-10
60	3	-20	-27	-29	-31	-24	-19	-29	-19	-23	-24	-21	-16	-19	-18	-22	-21	-17	-18	-12	-9	-15	-14	-25	-34	-21	-22	-14	-9	-6	-7	-12	-20	-30	-21	-21	-19	-17	-11	-12	-12	-15	-15	-24	-25	-20	-19	-17	-17
60	4	-22	-34	-26	-23	-35	-25	-24	-22	-27	-21	-21	-20	-17	-19	-20	-20	-17	-17	-11	-6	-9	-11	-23	-25	-36	-17	-11	-11	-5	-7	-10	-12	-33	-22	-22	-19	-14	-10	-9	-7	-9	-12	-36	-23	-18	-16	-17	-15
60	5	-27	-34	-25	-33	-29	-33	-20	-20	-32	-29	-22	-36	-20	-23	-23	-21	-26	-18	-14	-11	-10	-13	-25	-28	-19	-21	-14	-9	-7	-8	-11	-18	-36	-24	-23	-19	-13	-11	-7	-10	-10	-15	-36	-26	-18	-21	-16	-12
60	6	-24	-24	-24	-30	-23	-20	-21	-26	-28	-26	-25	-21	-21	-23	-25	-24	-22	-23	-13	-11	-12	-15	-27	-25	-24	-24	-15	-11	-8	-8	-11	-17	-28	-24	-23	-20	-13	-11	-9	-10	-12	-16	-26	-22	-19	-21	-19	-12
60	7	-22	-29	-24	-23	-26	-24	-19	-21	-27	-22	-23	-23	-21	-20	-21	-20	-23	-19	-14	-10	-10	-14	-21	-24	-22	-19	-13	-9	-7	-8	-11	-17	-29	-21	-23	-17	-15	-11	-8	-11	-13	-16	-28	-21	-20	-19	-18	-12
60	8	-25	-25	-35	-21	-25	-21	-20	-20	-33	-24	-23	-23	-21	-20	-20	-21	-19	-19	-14	-8	-8	-19	-24	-27	-22	-19	-12	-8	-6	-7	-11	-20	-36	-23	-20	-19	-11	-7	-7	-6	-13	-18	-36	-23	-21	-19	-15	-12
60	9	-20	-24	-25	-31	-35	-25	-22	-22	-27	-30	-27	-27	-19	-23	-20	-26	-21	-18	-16	-11	-14	-18	-23	-33	-33	-18	-16	-13	-9	-11	-12	-21	-34	-31	-24	-20	-14	-10	-8	-13	-13	-20	-27	-35	-19	-21	-13	-12
60	10	-26	-28	-22	-30	-27	-19	-24	-30	-23	-24	-23	-22	-18	-20	-24	-23	-18	-17	-13	-10	-12	-14	-23	-33	-25	-17	-14	-8	-3	-7	-12	-20	-27	-26	-22	-18	-13	-10	-6	-9	-11	-16	-25	-23	-17	-18	-18	-12
61	1	-17	-16	-13	-18	-34	-18	-12	-12	-16	-14	-33	-27	-28	-17	-13	-11	-16	-19	-16	-6	-7	-24	-18	-11	-16	-17	-4	-3	-2	-3	-7	-28	-21	-9	-14	-12	-12	-3	-2	-2	-9	-33	-32	-11	-16	-19	-5	-6
61	2	-10	-16	-23	-15	-14	-18	-14	-10	-17	-16	-18	-23	-27	-21	-13	-13	-20	-21	-25	-6	-16	-20	-21	-15	-25	-19	-18	-5	-5	-2	-5	-19	-21	-10	-15	-17	-18	-4	-6	-2	-7	-31	-33	-13	-15	-20	-10	-5
61	3	-14	-17	-16	-13	-18	-27	-16	-12	-22	-19	-20	-24	-28	-30	-18	-13	-22	-26	-23	-14	-7	-20	-29	-15	-14	-26	-21	-5	-3	-2	-4	-29	-24	-15	-17	-20	-17	-5	-2	-2	-4	-24	-35	-13	-16	-17	-10	-4
61	4	-16	-18	-15	-15	-18	-19	-17	-14	-23	-25	-26	-27	-28	-29	-23	-14	-26	-23	-28	-4	-14	-21	-25	-24	-21	-26	-12	-4	-1	-1	-22	-31	-26	-15	-15	-24	-14	-6	-5	-3	-8	-28	-26	-14	-20	-23	-12	-7
61	5	-15	-19	-20	-15	-15	-19	-13	-12	-15	-16	-32	-27	-35	-28	-16	-11	-21	-25	-27	-5	-6	-26	-28	-17	-17	-25	-10	-3	0	-3	-7	-31	-20	-13	-16	-22	-13	-3	-2	-2	-4	-31	-33	-15	-23	-28	-14	-6
61	6	-14	-26	-22	-18	-17	-33	-19	-17	-18	-26	-26	-33	-31	-24	-16	-14	-35	-27	-24	-7	-21	-25	-21	-27	-20	-24	-14	-5	-2	-13	-4	-35	-24	-13	-18	-20	-13	-3	-2	-2	-22	-31	-26	-11	-25	-20	-7	-7
61	7	-12	-13	-15	-19	-17	-25	-22	-16	-13	-23	-29	-17	-23	-27	-22	-12	-20	-35	-14	-6	-14	-13	-27	-20	-18	-24	-10	-5	0	-2	-3	-17	-27	-19	-21	-18	-13	-8	-9	-4	-6	-29	-35	-13	-17	-18	-11	-17
61	8	-13	-25	-21	-20	-28	-21	-20	-22	-17	-21	-26	-34	-34	-32	-14	-15	-24	-23	-18	-7	-7	-25	-20	-18	-18	-35	-18	-6	-5	-5	-8	-26	-24	-15	-16	-23	-13	-8	-4	-5	-9	-34	-26	-14	-27	-18	-8	-7
61	9	-17	-15	-15	-22	-27	-31	-17	-21	-23	-20	-30	-23	-28	-25	-17	-12	-29	-21	-24	-4	-6	-19	-20	-16	-26	-31	-13	-7	-3	-3	-8	-29	-20	-13	-28	-22	-15	-5	-3	-6	-6	-29	-26	-15	-19	-15	-11	-8
61	10	-15	-18	-31	-15	-26	-28	-26	-31	-21	-18	-34	-34	-34	-28	-20	-16	-25	-21	-15	-12	-27	-13	-23	-17	-22	-30	-13	-8	-3	-5	-9	-33	-23	-16	-27	-28	-20	-8	-3	-4	-11	-33	-23	-18	-18	-30	-15	-12
62	1	-16	-19	-9	-8	-10	-11	-13	-14	-7	-8	-6	-8	-8	-7	-9	-9	-6	-4	-2	-2	-2	-3	-6	-10	-9	-2	-3	-2	-1	-1	-2	-3	-8	-8	-9	-3	-3	-3	-2	-1	2	-3	-8	-8	-4	-1	-3	-2
62	2	-16	-20	-13	-10	-10	-11	-16	-17	-9	-8	-7	-6	-9	-10	-10	-15	-6	-6	-2	-2	-3	-3	-7	-10	-14	-4	-3	-3	-2	-3	-1	-4	-11	-11	-12	-4	-3	-1	-3	-1	-2	-3	-9	-11	-3	-2	-2	-3
62	3	-21	-33	-13	-7	-11	-14	-23	-14	-10	-6	-5	-5	-4	-6	-9	-12	-6	-3	-1	0	0	-2	-5	-9	-9	-4	0	1	1	0	-1	-2	-8	-8	-8	-3	-1	0	2	1	1	-2	-7	-7	-2	-1	1	2
62	4	-33	-33	-13	-12	-12	-9	-12	-19	-11	-9	-7	-6	-7	-6	-9	-13	-8	-3	-1	-2	-3	-3	-6	-9	-11	-4	-2	0	-2	-2	-4	-4	-9	-8	-9	-4	-3	-1	-1	-4	-3	-3	-9	-8	-3	-4	-2	-2
62	5	-21	-25	-13	-12	-15	-13	-15	-19	-15	-13	-10	-6	-9	-9	-10	-11	-12	-3	-2	-1	-2	-4	-7	-10	-8	-4	-1	-1	0	-1	-2	-8	-11	-11	-10	-7	-3	-3	-1	-1	-1	-6	-10	-14	-7	-2	-2	-2
62	6	-19	-31	-12	-10	-10	-10	-25	-14	-10	-8	-7	-8	-9	-8	-11	-15	-7	-4	-2	-2	-5	-3	-8	-12	-11	-2	-1	-1	0	-1	-1	-4	-9	-12	-10	-2	-2	0	-1	0	-1	-4	-10	-11	-4	-2	-1	0
62	7	-27	-27	-10	-11	-7	-7	-32	-12	-10	-7	-6	-7	-9	-9	-10	-11	-9	-4	-1	-1	-2	-4	-7	-8	-12	-5	-3	-1	0	-1	-2	-3	-9	-9	-9	-3	-3	-1	-2	-1	-2	-3	-12	-8	-5	-2	0	-2
62	8	-18	-28	-10	-8	-8	-8	-21	-14	-7	-7	-6	-6	-8	-8	-9	-10	-7	-5	-3	-1	-3	-4	-6	-9	-9	-3	-3	-2	-1	-3	-1	-3	-10	-13	-9	-4	-3	-3	-1	-3	-2	-4	-12	-11	-6	-1	-2	-1
62	9	-24	-33	-11	-11	-10	-10	-13	-15	-12	-10	-9	-10	-9	-9	-11	-13	-9	-6	-4	-4	-3	-4	-11	-12	-8	-7	-4	-4	-2	-2	-3	-5	-11	-11	-11	-7	-4	-3	-1	-2	-3	-6	-12	-11	-7	-4	-2	-2
62	10	-22	-33	-18	-12	-11	-14	-12	-17	-12	-11	-14	-8	-11	-11	-10	-11	-10	-6	-3	-3	-4	-6	-10	-10	-12	-12	-3	-4	-2	-1	-5	-6	-10	-10	-11	-6	-5	-7	-4	-5	-4	-4	-20	-10	-10	-5	-2	-5
63	1	-17	-16	-12	-12	-10	-9	-6	-6	-14	-9	-7	-9	-8	-7	-6	-10	-13	-7	-6	-6	-5	-6	-5	-8	-23	-8	-6	-5	-6	-5	-4	-4	-4	-2	-26	-7	-7	-5	-5	-5	-6	-6	-6	-8	-10	-6	-6	-5
63	2	-28	-19	-16	-13	-6	-8	-7	-14	-15	-13	-4	-4	-6	-6	-5	-12	-15	-4	-6	-4	-4	-3	-5	-10	-24	-10	-4	-4	-5	-4	-4	-5	-5	-12	-20	-10	-4	-4	-5	-4	-5	-5	-4	-7	-12	-5	-5	-5
63	3	-32	-16	-13	-10	-18	-10	-7	-21	-26	-8	-5	-6	-4	-5	-3	-11	-19	-5	-5	-5	-4	-4	-4	-8	-28	-13	-6	-5	-5	-5	-6	-6	-6	-11	-34	-7	-7	-6	-4	-6	-7	-6	-6	-13	-9	-9	-5	-5
63	4	-16	-15	-18	-12	-10	-9	-8	-8	-27	-9	-6	-5	-5	-5	-5	-11	-15	-6	-4	-3	-4	-3	-5	-8	-33	-14	-7	-5	-5	-4	-4	-5	-6	-12	-34	-16	-6	-3	-4	-5	-5	-5	-5	-9	-9	-4	-4	-4
63	5	-32	-21	-18	-15	-14	-18	-9	-13	-33	-14	-5	-4	-6	-5	-2	-11	-20	-6	-6	-5	-4	-3	-5	-10	-33	-16	-7	-5	-6	-6	-4	-4	-4	-11	-31	-15	-7	-6	-5	-5	-5	-4	-4	-10	-14	-5	-6	-5
63	6	-32	-24	-23	-20	-16	-19	-6	-14	-33	-13	-4	-5	-7	-5	-4	-12	-16	-10	-4	-1	-3	-5	-5	-11	-33	-14	-6	-4	-5	-4	-4	-3	-4	-19	-31	-12	-7	-5	-6	-4	-4	-4	-4	-8	-10	-7	-5	-4
63	7	-16	-11	-27	-16	-14	-3	-6	-10	-33	-18	-11	-2	-5	-4	-4	-6	-16	-10	-4	-5	-4	-3	-5	-6	-33	-16	-11	-3	-4	-5	-5	-6	-4	-9	-33	-13	-7	-6	-6	-5	-6	-5	-4	-6	-11	-8	-5	-5
63	8	-26	-30	-33	-22	-18	-19	-11	-22	-33	-18	-7	-6	-6	-6	-6	-12	-28	-7	-6	-4	-5	-5	-4	-8	-33	-21	-7	-6	-5	-5	-5	-4	-4	-11	-33	-16	-7	-5	-4	-5	-5	-5	-5	-6	-14	-7	-5	-5
63	9	-32	-32	-20	-18	-23	-20	-8	-25	-33	-17	-5	-7	-6	-5	-6	-13	-17	-10	-4	-4	-5	-4	-5	-12	-33	-11	-6	-5	-4	-4	-3	-5	-6	-13	-33	-15	-6	-5	-6	-4	-5	-6	-5	-12	-13	-5	-4	-5
63	10	-32	-32	-33	-25	-20	-24	-9	-15	-31	-18	-6	-6	-7	-6	-5	-10	-27	-7	-5	-5	-5	-5	-5	-7	-33	-9	-7	-6	-5	-4	-4	-4	-4	-10	-33	-11	-8	-5	-5	-4	-5	-5	-4	-10	-13	-7	-4	-5
64	1	-19	-18	-15	-13	-14	-19	-21	-27	-21	-24	-36	-25	-23	-22	-21	-22	-34	-37	-37	-37	-37	-35	-21	-32	-15	-28	-37	-17	-27	-14	-17	-29	-21	-16	-14	-31	-37	-38	-18	-15	-27	-25	-34	-19	-26	-37	-37	-34
64	2	-17	-16	-13	-13	-17	-16	-19	-30	-22	-27	-36	-28	-17	-23	-19	-21	-36	-37	-37	-37	-37	-37	-21	-36	-14	-36	-37	-17	-23	-16	-13	-29	-28	-25	-13	-37	-37	-38	-21	-18	-19	-25	-34	-26	-25	-37	-37	-27
64	3	-14	-17	-14	-14	-14	-17	-19	-25	-20	-34	-36	-28	-28	-23	-18	-16	-34	-36	-37	-35	-35	-37	-19	-24	-13	-28	-37	-20	-15	-17	-16	-25	-19	-19	-14	-31	-37	-37	-17	-22	-29	-29	-29	-18	-17	-37	-37	-26
64	4	-16	-20	-14	-18	-19	-16	-22	-24	-25	-31	-36	-36	-18	-18	-16	-23	-34	-36	-37	-35	-37	-35	-17	-23	-15	-36	-37	-33	-27	-15	-16	-31	-18	-24	-15	-36	-37	-37	-20	-17	-23	-20	-28	-17	-33	-37	-37	-26
64	5	-15	-18	-14	-24	-14	-19	-16	-33	-33	-36	-36	-36	-30	-22	-14	-23	-36	-36	-37	-37	-37	-37	-19	-31	-13	-36	-37	-37	-27	-11	-16	-33	-21	-17	-15	-36	-37	-37	-26	-21	-29	-22	-26	-18	-30	-37	-37	-34
64	6	-15	-17	-16	-27	-23	-18	-18	-35	-35	-36	-36	-29	-26	-17	-16	-19	-36	-36	-37	-37	-37	-37	-20	-22	-36	-36	-37	-27	-26	-27	-15	-26	-23	-17	-21	-36	-37	-37	-21	-33	-28	-25	-25	-20	-36	-37	-37	-29
64	7	-15	-15	-14	-31	-26	-14	-24	-29	-35	-36	-36	-36	-28	-22	-24	-24	-36	-36	-37	-37	-37	-37	-29	-30	-36	-36	-37	-37	-27	-20	-15	-27	-21	-18	-34	-36	-37	-37	-27	-29	-25	-21	-21	-17	-36	-37	-37	-37
64	8	-15	-18	-16	-31	-30	-14	-27	-33	-35	-36	-36	-36	-34	-17	-26	-21	-36	-36	-37	-37	-37	-37	-28	-27	-36	-36	-37	-37	-33	-26	-16	-28	-18	-19	-36	-36	-37	-37	-28	-29	-32	-25	-21	-19	-36	-36	-37	-35
64	9	-15	-15	-19	-35	-33	-14	-35	-29	-35	-35	-36	-36	-36	-34	-33	-21	-36	-36	-36	-37	-37	-36	-36	-35	-35	-36	-37	-37	-30	-24	-17	-35	-19	-20	-36	-36	-37	-37	-27	-27	-37	-26	-21	-16	-36	-36	-37	-37
64	10	-18	-15	-24	-35	-33	-16	-33	-34	-35	-35	-36	-36	-34	-36	-27	-20	-36	-36	-36	-37	-37	-36	-32	-33	-35	-36	-36	-37	-30	-25	-24	-37	-16	-22	-36	-36	-37	-37	-27	-30	-37	-32	-18	-16	-36	-36	-37	-37
65	1	-11	-12	-9	-4	-4	-6	-4	-14	-7	-3	-1	-3	-3	-1	-3	-14	-3	-3	-2	-3	-3	-3	-3	-1	-3	-2	-3	-2	-3	-1	-2	-2	-1	-16	-4	-3	-2	-1	-2	-1	-3	-3	-2	-18	-3	-1	-2	-1
65	2	-13	-17	-10	-4	-3	-3	-4	-11	-5	-6	-3	-1	-4	-2	-3	-11	-4	-3	-2	-1	-1	-1	-2	-3	-5	-4	-3	-2	-1	-3	-3	-3	-2	-15	-5	-5	-4	-3	-3	-2	-1	-5	-3	-16	-5	-1	0	-1
65	3	-12	-14	-10	-4	-3	-4	-8	-11	-5	-3	-1	-2	-2	-2	-4	-11	-3	-2	0	0	0	-1	-3	-3	-7	-3	-2	-2	-2	-2	-1	-1	-3	-12	-5	-3	-2	0	0	-1	-1	-1	-3	-15	-3	-2	-1	-1
65	4	-14	-14	-11	-6	-5	-5	-7	-10	-9	-4	-3	-3	-4	-3	-5	-14	-6	-3	-2	-2	-3	-2	-5	-5	-9	-6	-3	-2	-4	-6	-3	-3	-4	-19	-5	-6	-6	-3	-3	-2	-3	-4	-4	-23	-5	-3	-1	-2
65	5	-16	-12	-9	-8	-5	-7	-9	-14	-9	-7	-4	-2	-4	-4	-5	-15	-5	-2	-1	-1	-3	-2	-4	-9	-14	-6	-2	-1	-2	-2	-2	-4	-5	-8	-6	-4	-3	-3	1	-2	-2	-2	-6	-19	-5	-2	-2	-2
65	6	-14	-13	-12	-7	-3	-4	-6	-13	-11	-4	-3	-2	-4	-3	-3	-15	-2	-3	-3	-3	-2	-2	-3	-3	-8	-4	-4	-2	-2	-2	-2	-4	-3	-12	-8	-3	-2	0	1	-1	-1	-3	-4	-11	-6	-2	-1	0
65	7	-9	-9	-12	-8	-4	-5	-3	-13	-8	-3	-3	-4	-4	-2	-3	-5	-6	-4	-3	-3	-1	-1	-4	-3	-10	-5	-2	-1	-3	-2	-2	-4	-4	-16	-10	-4	-3	-2	-5	-3	-2	-3	-4	-14	-5	-4	-2	-2
65	8	-15	-12	-15	-7	-7	-7	-9	-11	-9	-5	-3	-7	-5	-4	-7	-12	-6	-3	-2	-4	-2	-2	-6	-8	-10	-4	-3	-2	-2	-2	-2	-5	-6	-17	-14	-4	-4	-1	1	-2	-2	-4	-4	-19	-7	-4	-2	-3
65	9	-15	-16	-11	-7	-6	-7	-8	-17	-10	-5	-1	-2	-5	-4	-4	-19	-3	-3	-2	-2	-4	-2	-5	-9	-12	-3	-3	-3	-2	-2	-2	-2	-6	-20	-10	-3	-2	-1	0	-2	-1	-2	-8	-21	-7	0	-1	0
65	10	-12	-13	-12	-9	-7	-7	-11	-14	-14	-6	-4	-4	-6	-5	-7	-14	-5	-5	-4	-5	-4	-4	-7	-12	-11	-5	-5	-3	-4	-5	-5	-6	-7	-14	-10	-4	-3	-2	-2	-2	-3	-8	-9	-17	-7	-5	-2	-2
66	1	-25	-34	-13	-17	-11	-18	-23	-34	-8	-4	-4	-3	-9	-10	-12	-35	-5	-2	0	-1	-2	-6	-11	-16	-5	-4	-2	-1	0	-1	-2	-7	-8	-26	-10	-4	-4	-2	-1	-1	-1	-2	-8	-35	-6	-4	-3	-1
66	2	-34	-34	-18	-18	-12	-18	-34	-34	-11	-5	-4	-3	-6	-12	-28	-35	-4	-4	-1	-1	-1	-3	-6	-19	-7	-3	-3	-2	0	0	-1	-3	-6	-29	-14	-5	-4	-2	2	1	-1	-2	-6	-35	-7	-4	-3	-1
66	3	-34	-34	-20	-23	-12	-22	-25	-34	-18	-11	-4	-4	-7	-14	-35	-35	-6	-2	-1	-2	-2	-3	-11	-20	-10	-4	-2	-1	0	-1	-2	-4	-12	-33	-19	-4	-4	-2	1	0	-2	-3	-14	-33	-13	-4	-2	-3
66	4	-34	-34	-27	-24	-12	-19	-34	-34	-18	-19	-4	-5	-6	-6	-28	-35	-8	-4	-2	-3	-3	-3	-11	-13	-15	-7	-3	-1	0	-1	-1	-3	-11	-30	-13	-7	-4	-2	-1	0	0	-4	-7	-33	-13	-5	-2	-3
66	5	-34	-34	-15	-15	-16	-16	-34	-34	-23	-12	-1	-4	-6	-8	-29	-35	-11	-3	-1	-1	-1	-3	-6	-18	-13	-7	-2	-1	0	-2	-2	-5	-14	-35	-33	-10	-5	-3	-2	-1	-1	-4	-24	-32	-14	-7	-7	-4
66	6	-34	-31	-22	-13	-11	-26	-34	-34	-29	-17	-5	-6	-6	-10	-30	-35	-10	-3	-1	-3	-1	-2	-11	-19	-18	-8	-3	-2	-1	0	-1	-3	-9	-35	-25	-10	-3	-1	-1	0	0	-2	-14	-35	-15	-4	-3	-5
66	7	-34	-34	-22	-15	-14	-20	-34	-34	-35	-12	-8	-6	-6	-13	-33	-34	-11	-8	-2	-3	-2	-3	-11	-16	-22	-12	-2	0	2	-1	-1	-3	-13	-35	-26	-11	-4	-1	-2	-1	-1	-4	-14	-35	-14	-5	-6	-5
66	8	-34	-34	-28	-14	-10	-29	-34	-34	-35	-19	-19	-8	-11	-19	-35	-34	-10	-10	-3	-2	-1	-5	-10	-16	-28	-11	-3	-2	-1	0	-2	-5	-17	-35	-35	-11	-6	-2	-2	1	0	-3	-18	-35	-20	-8	-7	-4
66	9	-34	-34	-34	-23	-11	-23	-34	-34	-19	-23	-15	-11	-10	-19	-35	-34	-13	-12	-5	-5	-3	-10	-15	-18	-35	-14	-5	-1	-2	-2	-2	-9	-16	-35	-35	-7	-8	-4	-1	-1	0	-7	-19	-35	-36	-10	-6	-4
66	10	-34	-33	-34	-22	-34	-34	-34	-34	-25	-17	-21	-13	-13	-23	-35	-34	-28	-11	-11	-6	-5	-12	-34	-35	-35	-15	-11	-4	-2	-3	-9	-22	-30	-34	-35	-22	-14	-10	-2	-3	-8	-15	-27	-35	-36	-23	-15	-11
67	1	-19	-22	-20	-14	-16	-19	-18	-16	-15	-15	-21	-18	-32	-17	-18	-16	-17	-16	-36	-21	-16	-32	-20	-16	-26	-17	-18	-17	-6	-3	-12	-24	-18	-16	-28	-16	-21	-13	-5	-2	-10	-27	-20	-15	-15	-17	-36	-18
67	2	-24	-27	-23	-18	-25	-27	-19	-19	-24	-26	-18	-26	-35	-21	-23	-16	-18	-22	-34	-32	-23	-34	-35	-21	-35	-22	-21	-21	-8	-7	-17	-34	-30	-19	-35	-20	-21	-20	-6	-4	-13	-36	-35	-19	-21	-22	-36	-13
67	3	-22	-20	-20	-15	-26	-34	-21	-16	-23	-19	-18	-35	-33	-18	-17	-16	-19	-19	-36	-25	-16	-34	-18	-18	-35	-19	-20	-28	-7	-14	-18	-34	-33	-24	-35	-17	-20	-15	-7	-10	-17	-36	-35	-19	-19	-15	-36	-16
67	4	-27	-29	-22	-19	-21	-27	-23	-18	-24	-19	-25	-24	-21	-26	-17	-15	-25	-19	-36	-25	-21	-34	-20	-24	-35	-22	-22	-14	-9	-9	-16	-36	-35	-19	-35	-22	-20	-18	-21	-10	-17	-34	-33	-17	-23	-15	-36	-25
67	5	-33	-27	-29	-14	-14	-25	-19	-17	-32	-15	-18	-24	-35	-35	-15	-18	-22	-24	-34	-25	-18	-36	-24	-17	-35	-15	-22	-13	-7	-5	-14	-36	-24	-19	-35	-14	-18	-15	-5	-4	-17	-36	-33	-15	-21	-13	-34	-15
67	6	-33	-33	-32	-15	-23	-34	-16	-14	-34	-16	-21	-20	-33	-19	-16	-15	-16	-16	-34	-36	-23	-34	-18	-21	-35	-18	-14	-27	-8	-8	-16	-24	-35	-17	-35	-26	-14	-19	-9	-5	-14	-34	-23	-18	-19	-15	-31	-29
67	7	-33	-33	-28	-16	-17	-22	-16	-18	-34	-15	-15	-17	-20	-17	-13	-15	-21	-18	-21	-23	-14	-24	-20	-16	-35	-18	-15	-16	-8	-8	-13	-22	-18	-18	-35	-23	-17	-14	-6	-6	-13	-17	-19	-15	-26	-17	-18	-13
67	8	-33	-33	-34	-19	-14	-18	-15	-16	-34	-13	-15	-20	-17	-20	-13	-15	-35	-13	-25	-26	-22	-35	-21	-19	-34	-20	-11	-25	-7	-8	-12	-25	-22	-18	-35	-32	-17	-18	-7	-7	-15	-17	-17	-15	-26	-23	-17	-17
67	9	-31	-33	-34	-18	-16	-15	-19	-15	-34	-14	-17	-25	-19	-19	-14	-14	-32	-14	-24	-36	-30	-35	-19	-18	-34	-26	-16	-34	-12	-12	-19	-24	-18	-21	-35	-33	-16	-15	-11	-11	-20	-15	-16	-17	-33	-26	-20	-18
67	10	-33	-33	-34	-26	-14	-14	-14	-17	-34	-20	-15	-16	-35	-32	-14	-12	-35	-15	-18	-35	-35	-35	-20	-13	-34	-23	-16	-28	-12	-10	-16	-19	-15	-18	-34	-32	-16	-17	-9	-11	-12	-12	-16	-16	-35	-27	-20	-23
68	1	-33	-32	-33	-33	-33	-33	-33	-33	-34	-34	-27	-27	-24	-34	-32	-33	-34	-35	-27	-16	-14	-17	-32	-34	-34	-35	-21	-10	-10	-6	-6	-12	-28	-33	-34	-26	-17	-7	-17	-21	-7	-7	-18	-34	-35	-17	-6	-6
68	2	-33	-32	-33	-33	-33	-33	-33	-33	-34	-34	-30	-26	-30	-34	-34	-33	-34	-33	-33	-16	-25	-25	-35	-34	-34	-35	-17	-8	-5	-6	-8	-27	-34	-33	-34	-26	-14	-6	-8	-12	-7	-5	-19	-34	-35	-16	-6	-6
68	3	-32	-32	-33	-33	-33	-33	-33	-33	-34	-34	-32	-28	-31	-34	-34	-33	-34	-35	-35	-20	-24	-28	-35	-34	-34	-35	-26	-15	-8	-9	-9	-20	-32	-33	-34	-32	-16	-9	-20	-24	-8	-9	-22	-33	-33	-13	-8	-8
68	4	-32	-32	-33	-33	-33	-33	-33	-33	-34	-34	-34	-27	-30	-34	-34	-33	-34	-35	-33	-19	-23	-29	-29	-34	-34	-33	-21	-14	-7	-9	-8	-19	-34	-33	-34	-24	-8	-6	-13	-12	-9	-8	-24	-33	-35	-7	-8	-10
68	5	-32	-32	-33	-33	-33	-33	-33	-32	-34	-34	-34	-26	-23	-34	-34	-33	-34	-35	-29	-15	-24	-33	-32	-32	-34	-35	-30	-26	-15	-7	-8	-21	-32	-33	-34	-35	-18	-9	-13	-28	-8	-6	-21	-33	-35	-19	-7	-7
68	6	-32	-32	-33	-33	-33	-33	-33	-32	-34	-34	-32	-34	-27	-34	-33	-33	-34	-34	-33	-20	-23	-30	-34	-34	-34	-34	-35	-23	-12	-12	-10	-20	-34	-33	-34	-35	-18	-9	-18	-24	-14	-9	-19	-33	-34	-19	-7	-8
68	7	-32	-32	-33	-33	-33	-33	-33	-32	-33	-34	-34	-34	-32	-34	-33	-33	-34	-34	-33	-20	-22	-29	-34	-34	-34	-34	-35	-35	-28	-14	-9	-23	-23	-33	-34	-35	-27	-10	-15	-19	-15	-10	-17	-33	-34	-25	-11	-10
68	8	-32	-32	-33	-33	-33	-33	-33	-32	-33	-34	-34	-34	-34	-34	-33	-33	-34	-34	-28	-24	-18	-32	-34	-34	-34	-34	-35	-27	-26	-13	-13	-21	-22	-33	-34	-35	-27	-13	-20	-25	-27	-12	-17	-33	-32	-21	-12	-9
68	9	-32	-32	-33	-33	-33	-33	-31	-32	-33	-34	-34	-34	-31	-34	-33	-33	-34	-34	-26	-19	-24	-35	-32	-34	-34	-34	-35	-28	-28	-25	-21	-28	-26	-33	-34	-35	-20	-17	-25	-19	-18	-14	-20	-33	-34	-22	-10	-12
68	10	-32	-32	-33	-33	-33	-33	-32	-32	-33	-34	-34	-34	-32	-34	-33	-33	-34	-34	-27	-20	-18	-34	-34	-33	-33	-34	-35	-35	-32	-17	-13	-30	-25	-33	-34	-34	-35	-15	-13	-25	-21	-18	-16	-30	-34	-21	-13	-23
69	1	-33	-33	-34	-34	-33	-33	-33	-33	-34	-20	-23	-20	-21	-25	-24	-33	-29	-19	-17	-24	-18	-15	-23	-27	-34	-24	-16	-18	-20	-34	-21	-18	-18	-29	-34	-20	-18	-20	-21	-21	-19	-14	-17	-32	-27	-20	-18	-17
69	2	-33	-33	-34	-33	-29	-33	-33	-33	-34	-28	-22	-16	-20	-23	-24	-33	-23	-17	-16	-18	-18	-16	-20	-30	-34	-24	-17	-23	-21	-36	-17	-17	-22	-34	-34	-21	-14	-18	-23	-14	-20	-16	-19	-26	-22	-19	-16	-16
69	3	-33	-32	-33	-33	-33	-33	-33	-33	-34	-23	-21	-18	-20	-27	-27	-33	-27	-17	-17	-17	-16	-17	-17	-26	-34	-26	-21	-17	-22	-30	-21	-18	-17	-33	-34	-26	-18	-19	-21	-15	-22	-15	-21	-28	-26	-19	-16	-15
69	4	-33	-32	-33	-33	-33	-33	-33	-33	-34	-26	-27	-19	-18	-32	-32	-33	-28	-18	-19	-22	-17	-18	-23	-24	-34	-20	-23	-25	-26	-30	-21	-17	-19	-33	-34	-21	-16	-19	-23	-20	-22	-19	-20	-29	-35	-19	-20	-17
69	5	-33	-32	-33	-33	-33	-33	-33	-33	-34	-26	-25	-31	-19	-29	-34	-33	-28	-24	-24	-24	-19	-23	-22	-23	-34	-30	-33	-22	-28	-34	-23	-21	-17	-33	-34	-29	-17	-22	-29	-26	-21	-19	-27	-34	-24	-21	-21	-20
69	6	-33	-32	-30	-33	-25	-29	-33	-33	-20	-32	-34	-34	-34	-34	-34	-33	-23	-20	-28	-26	-35	-35	-35	-34	-18	-24	-23	-24	-27	-34	-36	-35	-34	-33	-22	-23	-21	-19	-23	-26	-27	-35	-35	-34	-35	-24	-25	-34
69	7	-32	-32	-33	-33	-24	-33	-33	-33	-26	-26	-31	-18	-24	-23	-23	-31	-28	-35	-23	-33	-27	-28	-21	-34	-34	-29	-23	-26	-27	-36	-29	-22	-28	-33	-34	-29	-19	-25	-21	-22	-27	-25	-26	-23	-35	-35	-26	-21
69	8	-32	-32	-23	-29	-20	-18	-31	-33	-23	-32	-27	-24	-20	-32	-34	-33	-19	-26	-29	-24	-24	-29	-34	-34	-32	-23	-23	-29	-25	-25	-35	-35	-34	-33	-34	-28	-21	-21	-21	-20	-29	-29	-27	-33	-35	-20	-21	-20
69	9	-32	-32	-23	-29	-21	-24	-22	-29	-29	-21	-20	-20	-27	-32	-34	-33	-17	-20	-21	-27	-27	-26	-34	-34	-22	-33	-25	-27	-30	-27	-21	-17	-29	-24	-32	-29	-20	-29	-22	-25	-20	-24	-26	-31	-35	-28	-23	-21
69	10	-32	-32	-33	-33	-33	-33	-33	-32	-33	-34	-34	-34	-34	-34	-33	-33	-34	-34	-35	-35	-35	-35	-34	-34	-34	-32	-35	-28	-35	-30	-35	-35	-34	-33	-24	-23	-28	-31	-35	-33	-28	-33	-34	-33	-28	-33	-35	-24
70	1	-33	-33	-34	-34	-34	-34	-34	-33	-12	-35	-23	-13	-19	-27	-32	-34	-35	-19	-3	-2	-3	-2	-14	-35	-26	-24	-2	-1	-1	-3	-2	-4	-18	-25	-3	-3	0	-1	-1	-3	-2	-4	-6	-34	-4	-2	-2	-3
70	2	-33	-33	-34	-34	-34	-34	-34	-33	-16	-35	-29	-18	-21	-29	-34	-34	-35	-14	-6	-4	-5	-4	-12	-33	-35	-25	-5	-1	-2	-2	-2	-4	-24	-32	-5	-2	-2	-1	-3	-3	-2	-4	-6	-26	-4	-2	-1	-3
70	3	-33	-33	-34	-34	-34	-34	-34	-33	-16	-35	-31	-20	-22	-35	-34	-34	-35	-20	-7	-6	-4	-3	-27	-35	-33	-28	-5	-3	-1	-1	-3	-4	-23	-34	-7	-2	-2	-2	0	0	-2	-4	-7	-34	-2	-5	-2	-1
70	4	-33	-33	-34	-34	-34	-34	-34	-33	-22	-32	-33	-21	-28	-35	-34	-34	-35	-24	-17	-8	-10	-10	-29	-34	-30	-24	-12	-4	-5	-7	-6	-7	-23	-30	-11	-6	-5	-5	-8	-7	-6	-8	-11	-34	-7	-6	-6	-7
70	5	-33	-33	-34	-34	-34	-34	-34	-33	-14	-34	-28	-19	-19	-35	-32	-34	-35	-15	-5	-5	-5	-4	-23	-34	-31	-33	-5	-2	0	-3	-3	-3	-27	-27	-8	-3	-3	-2	-1	-3	-3	-5	-7	-32	-2	-3	-2	-2
70	6	-33	-33	-34	-34	-34	-34	-33	-33	-11	-34	-35	-28	-28	-33	-34	-34	-35	-18	-8	-6	-5	-4	-24	-34	-27	-33	-5	-2	-2	-2	-3	-1	-26	-32	-13	-2	-1	-2	-2	-1	-2	-4	-7	-34	-4	-3	-3	-2
70	7	-33	-33	-34	-32	-34	-34	-33	-33	-14	-27	-29	-22	-29	-32	-32	-34	-32	-18	-6	-6	-5	-5	-25	-34	-32	-30	-3	-1	0	-2	-4	-4	-26	-30	-24	-3	-2	-2	-1	-3	-2	-4	-10	-34	-2	-1	-2	-2
70	8	-33	-33	-34	-34	-34	-34	-33	-33	-17	-34	-30	-33	-29	-34	-34	-34	-33	-20	-10	-6	-5	-3	-23	-34	-34	-33	-9	-1	-2	-2	-2	-3	-27	-34	-24	-12	-2	-3	-2	-4	-4	-5	-7	-32	-3	-4	-2	-4
70	9	-33	-33	-34	-34	-34	-33	-33	-33	-17	-34	-32	-33	-30	-30	-32	-33	-33	-19	-15	-7	-8	-7	-28	-34	-31	-29	-12	-3	-3	-3	-3	-5	-30	-34	-12	-7	-3	-2	-5	-3	-3	-6	-9	-34	-3	-3	-3	-4
70	10	-33	-33	-34	-34	-33	-33	-33	-33	-13	-34	-34	-32	-32	-32	-32	-33	-34	-19	-18	-5	-7	-5	-24	-34	-34	-35	-16	-3	-1	-2	-3	-3	-27	-32	-17	-12	-3	-1	0	-1	-3	-3	-8	-34	-3	-3	-2	-1
71	1	-35	-35	-35	-35	-35	-35	-35	-35	-31	-31	-29	-17	-18	-36	-36	-35	-25	-15	-19	-13	-15	-26	-34	-24	-36	-26	-20	-11	-6	-18	-16	-19	-24	-25	-36	-21	-16	-11	-5	-9	-10	-15	-21	-20	-24	-15	-15	-10
71	2	-35	-34	-35	-35	-35	-35	-35	-35	-36	-24	-30	-21	-25	-36	-36	-35	-26	-15	-16	-13	-24	-23	-36	-24	-36	-31	-18	-15	-8	-10	-13	-20	-28	-30	-36	-26	-20	-11	-9	-6	-10	-18	-20	-24	-28	-21	-17	-10
71	3	-35	-34	-35	-35	-35	-35	-35	-35	-34	-36	-20	-20	-34	-36	-25	-35	-27	-21	-29	-14	-13	-28	-27	-31	-36	-36	-18	-10	-7	-8	-13	-16	-36	-21	-36	-25	-15	-17	-7	-6	-13	-16	-22	-22	-25	-23	-20	-14
71	4	-35	-34	-35	-35	-35	-35	-35	-35	-36	-34	-36	-27	-34	-36	-36	-35	-36	-24	-35	-19	-17	-27	-25	-27	-36	-27	-37	-17	-6	-8	-19	-15	-33	-28	-36	-21	-23	-13	-7	-8	-21	-22	-27	-25	-29	-28	-35	-20
71	5	-34	-34	-35	-35	-35	-35	-35	-35	-35	-36	-36	-27	-36	-36	-36	-35	-23	-20	-27	-24	-17	-30	-34	-27	-36	-36	-35	-11	-7	-11	-28	-16	-36	-35	-36	-22	-23	-11	-8	-9	-16	-21	-22	-23	-36	-37	-37	-19
71	6	-34	-34	-35	-35	-35	-35	-35	-35	-35	-36	-36	-29	-36	-36	-32	-35	-34	-26	-37	-37	-17	-22	-20	-36	-36	-36	-37	-23	-6	-10	-18	-18	-36	-35	-36	-18	-28	-17	-7	-8	-20	-21	-28	-35	-36	-37	-37	-28
71	7	-34	-34	-35	-35	-35	-35	-35	-35	-35	-36	-36	-30	-34	-36	-35	-35	-24	-36	-37	-30	-28	-37	-36	-32	-36	-36	-29	-14	-6	-8	-26	-17	-36	-35	-36	-18	-23	-13	-8	-7	-23	-26	-28	-19	-36	-37	-37	-23
71	8	-34	-34	-35	-35	-35	-35	-35	-35	-35	-36	-36	-36	-36	-36	-35	-35	-33	-36	-37	-29	-37	-33	-34	-36	-36	-36	-37	-18	-11	-7	-25	-23	-36	-35	-36	-21	-22	-17	-9	-8	-25	-28	-31	-33	-36	-36	-37	-30
71	9	-34	-34	-35	-35	-35	-35	-35	-35	-35	-35	-36	-29	-36	-36	-35	-35	-36	-36	-37	-32	-27	-16	-25	-36	-36	-36	-37	-13	-20	-7	-15	-19	-36	-35	-36	-25	-35	-13	-9	-15	-13	-31	-34	-35	-36	-36	-37	-37
71	10	-34	-34	-35	-35	-35	-35	-30	-35	-35	-35	-31	-20	-36	-36	-35	-35	-34	-36	-36	-34	-23	-23	-30	-35	-35	-36	-35	-16	-9	-10	-32	-27	-36	-35	-36	-18	-22	-9	-9	-5	-25	-20	-36	-35	-36	-34	-37	-25
72	1	-32	-32	-33	-24	-14	-13	-16	-32	-14	-8	-12	-10	-14	-15	-13	-33	-11	-9	-5	-3	-3	-5	-12	-15	-13	-11	-7	-2	-1	-4	-4	-3	-11	-33	-18	-9	-6	-3	-1	-2	-1	-2	-13	-12	-11	-6	-4	-1
72	2	-32	-32	-33	-19	-28	-14	-26	-32	-16	-11	-9	-9	-6	-12	-19	-32	-8	-11	-6	-8	-4	-5	-9	-11	-14	-10	-8	-2	-3	-4	-3	-6	-9	-27	-15	-10	-6	-2	-3	-4	-1	-5	-10	-11	-13	-7	-2	-3
72	3	-32	-32	-33	-33	-29	-20	-28	-32	-24	-8	-10	-9	-9	-9	-17	-32	-10	-9	-3	-4	-2	-6	-8	-12	-23	-7	-6	-2	-2	-1	-1	-2	-9	-20	-33	-9	-6	-2	-2	-1	-1	-2	-8	-15	-11	-7	-2	-1
72	4	-32	-32	-33	-28	-21	-19	-32	-32	-33	-16	-13	-12	-15	-18	-26	-32	-13	-15	-7	-4	-5	-10	-12	-12	-23	-16	-11	-2	-2	-5	-3	-8	-9	-33	-21	-12	-6	-2	-3	-5	-3	-4	-9	-12	-11	-8	-3	-3
72	5	-32	-32	-33	-15	-33	-21	-24	-32	-27	-13	-11	-11	-11	-12	-33	-32	-9	-9	-4	-4	-3	-11	-11	-17	-33	-8	-8	-2	-2	-1	-3	-11	-10	-31	-23	-9	-6	-1	-1	-4	-1	-3	-10	-19	-11	-8	-2	-1
72	6	-32	-32	-31	-26	-33	-19	-32	-32	-33	-16	-15	-12	-11	-15	-25	-32	-16	-16	-7	-8	-5	-12	-13	-17	-25	-13	-6	-5	-4	-2	-2	-10	-11	-33	-21	-14	-5	-3	-4	-2	-2	-6	-13	-27	-16	-8	-2	-3
72	7	-32	-32	-33	-33	-33	-18	-28	-32	-33	-9	-10	-7	-11	-18	-26	-32	-10	-8	-5	-2	-4	-10	-12	-18	-22	-10	-8	-2	-1	-1	0	-5	-9	-33	-33	-9	-8	-1	-2	-1	0	-1	-8	-19	-10	-7	-3	-1
72	8	-32	-31	-33	-17	-32	-24	-32	-32	-33	-8	-9	-9	-15	-13	-28	-32	-11	-11	-6	-3	-1	-8	-12	-15	-33	-9	-9	-3	-1	-1	-2	-7	-10	-26	-31	-17	-11	-5	-2	-3	-2	-5	-15	-24	-23	-9	-4	-2
72	9	-32	-31	-32	-32	-12	-18	-32	-32	-33	-7	-9	-5	-12	-11	-11	-32	-23	-9	-7	-1	-1	-5	-4	-14	-33	-10	-9	-2	-1	-1	-3	-1	-9	-13	-33	-12	-12	-1	-2	-1	-1	-2	-10	-11	-13	-9	-3	-1
72	10	-32	-31	-32	-26	-32	-32	-32	-32	-33	-12	-14	-11	-12	-16	-33	-32	-10	-13	-9	-6	-3	-8	-7	-23	-33	-16	-8	-1	0	0	-3	-4	-8	-30	-33	-13	-6	-6	-2	-1	-1	-3	-8	-14	-16	-8	-4	-3
73	1	-22	-33	-12	-10	-8	-16	-11	-27	-8	-8	-4	-5	-4	-10	-15	-21	-6	-4	-2	-2	-2	-6	-3	-14	-7	-7	-4	-2	-1	-1	-2	-4	-9	-16	-5	-2	-2	-1	0	-4	-2	-4	-10	-15	-3	-2	-1	-2
73	2	-30	-18	-11	-8	-5	-11	-13	-16	-10	-3	-3	-4	-5	-5	-12	-16	-4	-3	-2	-2	-3	-3	-3	-15	-4	-3	-3	-4	-3	-4	-2	-2	-9	-17	-8	-3	-3	-2	-3	-3	-3	-3	-2	-21	-4	-3	-2	-2
73	3	-24	-22	-9	-13	-10	-8	-12	-16	-13	-7	-8	-4	-6	-4	-13	-22	-9	-4	-5	-3	-2	-2	-5	-21	-12	-5	-6	-4	-3	-2	-4	-4	-6	-14	-6	-5	-7	-5	-4	-5	-5	-2	-6	-15	-7	-8	-5	-5
73	4	-18	-31	-11	-10	-16	-12	-13	-19	-11	-7	-5	-3	-5	-5	-15	-18	-3	-6	-3	-2	-2	-2	-3	-16	-4	-4	-3	-3	-1	1	-1	-4	-16	-17	-5	-4	-2	-1	-2	-2	-1	-2	-3	-13	-4	-2	-1	-2
73	5	-33	-33	-23	-15	-16	-21	-22	-34	-12	-14	-5	-7	-7	-16	-13	-32	-6	-5	-4	-6	-8	-3	-5	-16	-7	-5	-4	-7	-5	-4	-2	-5	-6	-22	-11	-5	-5	-6	-6	-4	-5	-5	-5	-13	-8	-5	-5	-4
73	6	-33	-24	-16	-16	-13	-13	-15	-14	-16	-8	-7	-2	-5	-3	-5	-25	-5	-1	0	-1	-2	-2	-2	-7	-6	-2	-2	-1	-2	0	-4	-2	-6	-14	-4	-3	-1	-2	-1	-2	-1	-3	-5	-8	-7	-2	-2	-2
73	7	-25	-27	-20	-15	-13	-15	-16	-18	-12	-7	-5	-4	-5	-10	-14	-17	-6	-4	-3	0	0	-1	-4	-13	-14	-5	-3	-2	-1	-2	-2	-6	-5	-20	-11	-3	-3	-1	-5	-1	-1	-3	-2	-9	-6	-2	-1	-3
73	8	-15	-21	-10	-4	-5	-15	-12	-19	-14	-6	-5	-4	-8	-9	-10	-13	-6	-4	-4	-2	-1	-3	-7	-11	-8	-6	-3	-3	-1	-3	-3	-4	-10	-20	-10	-7	-5	-3	-2	-5	-5	-4	-8	-16	-7	-5	-5	-3
73	9	-31	-33	-17	-11	-16	-12	-15	-23	-14	-7	-8	-5	-6	-10	-11	-25	-11	-4	-3	-1	-2	-1	-5	-15	-13	-4	-3	-1	0	0	-1	-2	-12	-18	-13	-10	-3	-2	-1	-2	-5	-3	-7	-23	-13	-3	-3	-4
73	10	-27	-31	-17	-15	-11	-13	-18	-26	-23	-14	-9	-6	-9	-13	-15	-21	-10	-5	-2	-1	-2	-3	-11	-18	-9	-8	-4	-3	-2	-1	-2	-2	-13	-18	-15	-6	-7	-3	-2	-1	-3	-2	-4	-13	-8	-7	-6	-3
74	1	-32	-33	-36	-18	-20	-20	-24	-24	-36	-24	-18	-17	-14	-13	-14	-23	-20	-19	-19	-14	-8	-15	-16	-20	-34	-18	-16	-12	-5	-7	-12	-11	-18	-22	-23	-20	-16	-10	-4	-7	-9	-12	-14	-21	-22	-14	-14	-11
74	2	-35	-27	-27	-22	-20	-14	-19	-21	-26	-16	-17	-19	-18	-15	-19	-16	-20	-21	-17	-16	-12	-11	-16	-21	-20	-17	-17	-14	-4	-9	-10	-16	-19	-19	-20	-17	-15	-12	-9	-6	-11	-13	-18	-18	-15	-12	-15	-14
74	3	-31	-27	-31	-26	-30	-20	-22	-30	-28	-22	-17	-20	-20	-16	-19	-22	-25	-16	-14	-16	-15	-16	-19	-23	-34	-21	-17	-17	-10	-12	-12	-18	-22	-24	-28	-21	-18	-20	-11	-8	-13	-17	-20	-28	-20	-17	-18	-18
74	4	-33	-35	-36	-29	-24	-19	-23	-32	-31	-20	-17	-19	-15	-18	-19	-20	-21	-22	-23	-17	-18	-17	-19	-23	-27	-25	-20	-13	-10	-11	-16	-17	-19	-30	-25	-20	-18	-16	-9	-8	-16	-17	-15	-19	-21	-19	-18	-21
74	5	-28	-30	-30	-24	-25	-22	-23	-31	-28	-21	-17	-17	-16	-14	-16	-20	-20	-20	-21	-16	-14	-15	-20	-19	-27	-19	-21	-16	-11	-9	-17	-19	-18	-27	-22	-18	-19	-17	-6	-9	-17	-14	-16	-18	-23	-19	-21	-17
74	6	-33	-33	-32	-26	-25	-16	-22	-17	-29	-22	-22	-18	-17	-18	-20	-18	-23	-19	-23	-19	-17	-15	-21	-24	-36	-27	-23	-14	-13	-11	-16	-16	-20	-20	-26	-20	-18	-16	-14	-9	-17	-17	-16	-19	-18	-17	-18	-17
74	7	-35	-35	-36	-25	-27	-22	-20	-35	-36	-31	-21	-23	-16	-17	-20	-28	-36	-35	-35	-17	-16	-20	-18	-29	-34	-22	-27	-18	-18	-12	-13	-17	-24	-24	-25	-24	-20	-14	-8	-9	-14	-29	-20	-19	-26	-17	-21	-22
74	8	-35	-35	-36	-28	-33	-21	-27	-35	-36	-23	-20	-30	-22	-19	-19	-34	-32	-27	-30	-20	-16	-17	-17	-24	-36	-17	-21	-18	-10	-11	-14	-15	-19	-36	-34	-17	-18	-20	-14	-11	-13	-20	-21	-25	-27	-21	-22	-27
74	9	-35	-35	-36	-24	-35	-27	-35	-35	-36	-31	-25	-29	-20	-36	-22	-36	-36	-28	-21	-26	-20	-20	-20	-34	-36	-30	-20	-20	-9	-11	-12	-18	-17	-36	-36	-23	-26	-21	-13	-12	-13	-13	-25	-24	-21	-25	-21	-19
74	10	-33	-35	-33	-24	-25	-23	-33	-35	-36	-28	-36	-21	-21	-29	-26	-31	-31	-28	-35	-20	-16	-20	-26	-33	-36	-24	-22	-31	-12	-13	-15	-20	-22	-36	-34	-30	-28	-16	-9	-10	-15	-25	-22	-27	-35	-23	-25	-18
75	1	-33	-33	-34	-30	-23	-21	-29	-34	-35	-35	-25	-19	-15	-16	-25	-34	-35	-25	-34	-21	-20	-16	-14	-15	-35	-35	-22	-15	-10	-10	-20	-19	-20	-15	-35	-36	-36	-25	-10	-11	-35	-17	-14	-21	-35	-36	-36	-31
75	2	-33	-33	-34	-32	-22	-32	-27	-34	-34	-29	-21	-17	-15	-18	-23	-34	-28	-20	-30	-15	-20	-19	-15	-17	-35	-35	-21	-20	-13	-13	-17	-20	-17	-16	-35	-35	-25	-27	-9	-12	-31	-22	-19	-21	-35	-36	-36	-36
75	3	-33	-33	-34	-26	-34	-26	-34	-33	-34	-35	-26	-16	-21	-22	-23	-34	-32	-29	-36	-21	-30	-17	-19	-13	-35	-35	-25	-17	-15	-12	-24	-23	-13	-14	-35	-35	-29	-27	-11	-14	-20	-19	-14	-13	-35	-36	-34	-36
75	4	-33	-33	-34	-34	-34	-34	-34	-33	-34	-35	-28	-20	-26	-23	-34	-34	-30	-24	-22	-23	-29	-17	-16	-17	-35	-35	-17	-22	-22	-19	-25	-22	-20	-18	-35	-35	-29	-23	-12	-14	-29	-18	-16	-26	-35	-36	-36	-32
75	5	-33	-33	-34	-34	-34	-34	-34	-33	-34	-35	-28	-20	-28	-28	-34	-34	-27	-33	-33	-18	-36	-22	-15	-22	-35	-35	-25	-22	-18	-20	-28	-25	-18	-20	-35	-35	-33	-36	-12	-16	-36	-24	-18	-18	-35	-36	-36	-36
75	6	-33	-33	-34	-34	-34	-34	-34	-33	-34	-34	-35	-31	-29	-23	-34	-34	-32	-35	-35	-28	-33	-28	-22	-29	-34	-35	-25	-24	-15	-16	-21	-29	-21	-19	-35	-35	-36	-36	-11	-14	-28	-36	-18	-20	-35	-36	-36	-36
75	7	-33	-33	-34	-34	-34	-34	-33	-33	-34	-34	-35	-35	-35	-35	-34	-34	-35	-35	-35	-25	-29	-27	-35	-34	-34	-35	-36	-22	-17	-20	-27	-36	-23	-34	-35	-35	-29	-36	-16	-24	-30	-36	-21	-23	-35	-36	-36	-36
75	8	-33	-33	-34	-34	-34	-34	-33	-33	-34	-34	-35	-35	-35	-34	-34	-34	-35	-35	-35	-21	-36	-33	-35	-34	-34	-35	-36	-20	-16	-24	-28	-33	-35	-34	-35	-35	-36	-36	-28	-25	-22	-36	-27	-16	-35	-36	-36	-36
75	9	-33	-33	-34	-34	-34	-34	-33	-33	-34	-34	-34	-30	-28	-34	-34	-34	-35	-35	-28	-21	-32	-35	-35	-34	-34	-35	-36	-21	-22	-26	-22	-25	-35	-34	-32	-35	-36	-36	-19	-23	-22	-31	-23	-21	-35	-35	-31	-36
75	10	-33	-33	-34	-34	-33	-33	-33	-33	-34	-34	-34	-32	-34	-34	-34	-33	-34	-35	-35	-33	-35	-35	-35	-34	-34	-35	-35	-24	-25	-34	-33	-35	-35	-34	-34	-35	-36	-34	-36	-26	-25	-36	-35	-34	-35	-35	-36	-36
76	1	-33	-32	-18	-13	-7	-10	-12	-23	-19	-11	-10	-11	-10	-12	-11	-16	-12	-9	-10	-12	-10	-10	-9	-14	-15	-11	-10	-10	-4	-5	-8	-8	-9	-11	-16	-11	-10	-9	-5	-8	-8	-8	-10	-13	-14	-11	-9	-11
76	2	-33	-32	-33	-17	-25	-16	-16	-18	-19	-10	-11	-11	-12	-9	-11	-17	-14	-9	-10	-14	-10	-8	-9	-12	-15	-11	-11	-11	-5	-5	-10	-9	-9	-12	-15	-12	-11	-9	-6	-4	-7	-9	-9	-14	-11	-10	-10	-12
76	3	-31	-31	-30	-28	-9	-9	-11	-31	-15	-8	-9	-8	-8	-10	-11	-15	-10	-9	-9	-21	-8	-8	-9	-13	-15	-9	-9	-9	-4	-5	-10	-9	-9	-11	-15	-9	-8	-8	-3	-3	-9	-9	-10	-10	-11	-8	-8	-8
76	4	-32	-32	-33	-17	-15	-16	-16	-19	-20	-19	-15	-13	-14	-14	-13	-21	-16	-14	-13	-14	-13	-13	-14	-16	-22	-14	-13	-13	-6	-10	-9	-9	-11	-12	-27	-15	-12	-12	-12	-6	-9	-10	-13	-12	-16	-11	-12	-13
76	5	-32	-32	-33	-27	-19	-15	-24	-32	-34	-14	-12	-13	-14	-12	-16	-27	-19	-12	-12	-18	-13	-8	-8	-12	-28	-9	-10	-10	-7	-7	-10	-9	-10	-14	-16	-12	-12	-10	-6	-6	-10	-10	-11	-12	-12	-11	-10	-14
76	6	-32	-32	-33	-25	-17	-16	-13	-26	-34	-15	-12	-11	-8	-9	-11	-18	-15	-11	-12	-17	-10	-9	-9	-11	-26	-13	-8	-9	-7	-4	-9	-8	-8	-11	-27	-10	-11	-11	-7	-5	-10	-8	-7	-13	-14	-12	-10	-13
76	7	-32	-32	-33	-33	-18	-14	-22	-32	-34	-21	-15	-10	-11	-9	-13	-27	-20	-15	-10	-16	-12	-10	-9	-11	-19	-15	-10	-13	-6	-7	-10	-9	-12	-15	-23	-14	-10	-11	-7	-7	-10	-10	-10	-13	-18	-8	-10	-16
76	8	-32	-32	-33	-33	-19	-24	-33	-32	-33	-20	-17	-15	-15	-12	-18	-27	-25	-15	-12	-19	-9	-9	-11	-13	-34	-14	-13	-13	-8	-8	-9	-9	-9	-11	-32	-18	-13	-6	-7	-11	-11	-8	-8	-12	-22	-11	-10	-10
76	9	-32	-32	-33	-21	-21	-23	-16	-32	-33	-23	-16	-14	-12	-14	-17	-23	-25	-16	-15	-12	-12	-11	-13	-13	-33	-16	-13	-11	-10	-10	-10	-10	-8	-14	-33	-21	-13	-13	-14	-12	-11	-9	-10	-15	-20	-13	-12	-11
76	10	-32	-32	-33	-23	-31	-21	-28	-32	-24	-17	-15	-16	-16	-14	-27	-32	-25	-16	-15	-14	-12	-13	-13	-16	-23	-15	-9	-10	-9	-10	-9	-8	-10	-13	-24	-14	-12	-12	-12	-12	-12	-8	-8	-13	-17	-10	-13	-13
77	1	-14	-17	-17	-18	-18	-18	-17	-23	-18	-24	-23	-16	-21	-22	-21	-17	-19	-17	-5	-6	-6	-8	-22	-21	-16	-18	-7	-3	-3	-2	-5	-7	-28	-24	-15	-23	-9	-6	-3	-1	-2	-7	-29	-19	-14	-24	-9	-7
77	2	-11	-14	-15	-14	-17	-21	-17	-13	-13	-21	-16	-16	-23	-15	-18	-20	-20	-17	-5	-6	-4	-10	-20	-18	-12	-20	-5	-2	-2	-1	-3	-11	-22	-21	-13	-19	-9	-3	-2	0	-1	-6	-25	-19	-15	-18	-10	-4
77	3	-14	-16	-15	-16	-17	-16	-17	-13	-17	-22	-22	-23	-23	-19	-21	-15	-22	-22	-6	-6	-7	-11	-20	-18	-14	-19	-7	-3	-1	-2	-5	-14	-23	-24	-17	-20	-7	-3	-2	0	-2	-12	-24	-14	-16	-23	-9	-4
77	4	-10	-14	-14	-13	-20	-19	-16	-17	-16	-25	-29	-26	-27	-16	-19	-19	-19	-21	-6	-5	-4	-15	-23	-22	-17	-24	-11	-3	-1	0	-5	-13	-27	-19	-17	-35	-17	-4	-1	-2	-4	-7	-30	-14	-18	-35	-18	-6
77	5	-15	-17	-11	-13	-19	-15	-19	-13	-11	-20	-25	-22	-20	-21	-17	-14	-18	-16	-5	-4	-5	-16	-19	-14	-13	-17	-9	-3	-1	-2	-3	-16	-25	-16	-12	-16	-17	-3	-2	-1	-4	-6	-23	-14	-13	-25	-16	-6
77	6	-15	-11	-15	-13	-21	-16	-14	-13	-14	-21	-22	-18	-22	-21	-14	-16	-19	-21	-5	-4	-4	-14	-29	-18	-14	-17	-7	-3	-2	-2	-5	-12	-22	-19	-13	-21	-7	-3	-2	-2	-4	-10	-23	-17	-15	-22	-13	-5
77	7	-12	-15	-13	-20	-27	-19	-19	-21	-14	-19	-17	-17	-25	-19	-19	-16	-16	-18	-8	-4	-6	-14	-23	-15	-18	-19	-12	-2	-2	-2	-4	-16	-23	-18	-17	-18	-25	-4	-2	-1	-4	-17	-26	-18	-16	-19	-19	-6
77	8	-20	-14	-16	-16	-22	-17	-20	-17	-15	-18	-18	-17	-20	-20	-17	-22	-15	-18	-12	-4	-6	-19	-21	-17	-18	-14	-12	-3	-1	-1	-5	-21	-19	-18	-14	-18	-14	-4	-4	-1	-3	-6	-21	-17	-15	-19	-21	-6
77	9	-14	-11	-15	-14	-16	-13	-15	-16	-15	-15	-21	-18	-23	-18	-18	-19	-16	-16	-22	-6	-7	-24	-20	-17	-13	-19	-12	-4	-2	-2	-6	-24	-26	-15	-21	-21	-17	-5	-2	-3	-5	-8	-21	-14	-13	-20	-21	-5
77	10	-12	-12	-12	-13	-15	-15	-15	-14	-17	-15	-19	-16	-20	-17	-15	-14	-17	-16	-14	-7	-8	-20	-24	-16	-13	-16	-18	-5	-7	-3	-5	-21	-18	-15	-16	-20	-19	-6	-3	-1	-7	-13	-18	-14	-15	-23	-21	-14
78	1	-33	-33	-34	-27	-16	-21	-34	-34	-34	-14	-16	-19	-22	-17	-34	-34	-15	-15	-14	-13	-12	-19	-29	-21	-35	-16	-12	-3	-4	-6	-12	-28	-25	-27	-35	-16	-12	-9	-3	-6	-4	-15	-35	-14	-21	-15	-16	-11
78	2	-33	-33	-34	-32	-26	-25	-34	-33	-34	-26	-17	-35	-33	-20	-34	-34	-32	-17	-26	-9	-9	-28	-33	-21	-35	-15	-17	-5	-4	-3	-11	-28	-30	-24	-35	-17	-16	-5	0	-2	-7	-31	-35	-30	-22	-25	-24	-15
78	3	-33	-33	-34	-34	-21	-23	-34	-33	-34	-33	-19	-33	-32	-25	-20	-34	-25	-24	-23	-9	-10	-30	-30	-19	-35	-21	-27	-6	-3	-5	-7	-32	-33	-23	-35	-33	-28	-7	-2	-3	-9	-36	-29	-16	-31	-28	-19	-13
78	4	-33	-33	-34	-34	-29	-29	-34	-33	-34	-28	-30	-32	-35	-28	-19	-34	-28	-19	-23	-18	-18	-34	-35	-19	-35	-21	-19	-9	-2	-4	-7	-29	-33	-34	-35	-22	-22	-8	-4	-4	-12	-34	-30	-20	-26	-27	-17	-12
78	5	-33	-33	-34	-34	-34	-29	-34	-33	-34	-34	-25	-33	-33	-30	-26	-34	-35	-18	-23	-21	-14	-33	-31	-32	-34	-24	-29	-12	-17	-6	-11	-36	-30	-27	-35	-35	-29	-6	-1	-10	-15	-36	-35	-26	-32	-36	-30	-9
78	6	-33	-33	-34	-34	-34	-34	-33	-33	-34	-34	-26	-27	-35	-27	-29	-34	-35	-21	-35	-17	-22	-35	-31	-34	-34	-26	-26	-10	-4	-8	-10	-36	-35	-34	-35	-27	-23	-5	-3	-3	-9	-36	-33	-34	-25	-24	-23	-23
78	7	-33	-33	-34	-34	-34	-34	-33	-33	-34	-34	-30	-35	-33	-30	-34	-34	-35	-22	-35	-25	-27	-35	-35	-30	-34	-35	-36	-9	-4	-3	-8	-36	-27	-34	-35	-35	-36	-7	-3	-3	-7	-34	-35	-34	-35	-28	-24	-14
78	8	-33	-33	-34	-34	-34	-34	-33	-33	-34	-34	-31	-28	-35	-30	-34	-34	-35	-25	-35	-30	-23	-33	-35	-30	-34	-35	-36	-19	-5	-3	-12	-34	-28	-32	-34	-35	-36	-10	-3	-2	-7	-36	-35	-34	-35	-32	-34	-18
78	9	-33	-33	-34	-34	-34	-33	-33	-33	-34	-34	-27	-27	-34	-30	-25	-33	-35	-23	-32	-28	-24	-32	-33	-34	-34	-35	-33	-14	-4	-1	-13	-35	-30	-32	-34	-35	-36	-13	-2	-1	-17	-36	-35	-30	-35	-32	-30	-18
78	10	-33	-33	-34	-34	-33	-33	-33	-33	-34	-34	-23	-34	-34	-32	-29	-33	-34	-33	-29	-32	-28	-33	-35	-24	-34	-33	-33	-18	-9	-16	-13	-35	-35	-32	-34	-35	-34	-14	-4	-5	-9	-30	-35	-23	-35	-23	-28	-20
79	1	-34	-34	-35	-20	-21	-21	-18	-28	-35	-25	-18	-14	-13	-15	-18	-19	-20	-18	-11	-15	-9	-12	-11	-18	-35	-36	-34	-9	-9	-4	-7	-8	-18	-21	-35	-36	-24	-10	-4	-5	-8	-9	-34	-24	-36	-22	-16	-11
79	2	-34	-34	-35	-34	-34	-27	-21	-24	-20	-21	-26	-25	-16	-16	-18	-18	-22	-24	-20	-12	-14	-14	-13	-31	-35	-19	-24	-11	-6	-6	-7	-9	-31	-23	-35	-26	-13	-16	-13	-7	-8	-10	-36	-22	-28	-21	-22	-19
79	3	-34	-34	-34	-14	-17	-18	-23	-26	-35	-23	-16	-19	-19	-16	-20	-34	-18	-32	-20	-19	-11	-15	-19	-35	-35	-36	-34	-21	-7	-6	-7	-10	-35	-19	-35	-36	-24	-16	-17	-4	-9	-20	-36	-15	-27	-34	-23	-17
79	4	-34	-33	-34	-18	-17	-21	-22	-31	-33	-25	-28	-16	-17	-16	-18	-30	-24	-27	-26	-19	-15	-14	-12	-35	-35	-36	-36	-13	-7	-7	-10	-10	-35	-35	-35	-28	-19	-25	-7	-4	-10	-14	-36	-27	-36	-36	-25	-17
79	5	-34	-33	-34	-20	-24	-19	-20	-34	-35	-18	-20	-24	-21	-16	-16	-26	-22	-29	-25	-22	-11	-20	-17	-23	-35	-36	-36	-26	-9	-9	-9	-12	-31	-20	-35	-34	-33	-25	-10	-8	-14	-21	-23	-27	-28	-36	-33	-22
79	6	-34	-33	-34	-34	-25	-24	-34	-34	-35	-19	-26	-22	-19	-18	-23	-34	-19	-23	-34	-17	-15	-20	-19	-25	-35	-25	-34	-26	-8	-7	-13	-20	-30	-21	-35	-36	-29	-25	-9	-3	-8	-15	-21	-21	-36	-30	-36	-14
79	7	-34	-33	-34	-34	-24	-34	-34	-34	-35	-27	-29	-19	-21	-35	-35	-34	-30	-26	-25	-25	-21	-22	-23	-25	-35	-35	-30	-17	-9	-7	-17	-19	-26	-24	-35	-36	-15	-15	-9	-6	-12	-17	-27	-20	-36	-22	-18	-14
79	8	-33	-33	-34	-34	-34	-32	-34	-34	-35	-25	-22	-19	-21	-35	-35	-34	-35	-23	-17	-20	-15	-25	-21	-21	-35	-35	-26	-20	-8	-8	-16	-19	-24	-28	-35	-36	-18	-17	-11	-10	-12	-18	-35	-34	-27	-26	-24	-14
79	9	-33	-33	-34	-34	-34	-34	-34	-34	-34	-35	-31	-27	-26	-35	-34	-34	-35	-33	-27	-28	-21	-27	-35	-35	-35	-35	-36	-27	-12	-12	-15	-21	-35	-34	-35	-35	-30	-23	-20	-10	-13	-16	-19	-29	-35	-27	-34	-18
79	10	-33	-33	-34	-34	-34	-34	-34	-33	-34	-35	-35	-35	-35	-35	-34	-34	-35	-27	-30	-31	-20	-34	-35	-35	-35	-35	-36	-26	-23	-16	-16	-28	-27	-34	-35	-35	-21	-24	-25	-10	-19	-23	-33	-34	-35	-29	-30	-25
80	1	-19	-26	-17	-25	-32	-34	-32	-34	-23	-25	-33	-29	-27	-28	-34	-18	-25	-15	-12	-12	-11	-11	-28	-27	-21	-23	-13	-13	-6	-7	-10	-16	-35	-22	-23	-24	-16	-9	-7	-13	-7	-15	-33	-34	-28	-19	-20	-14
80	2	-26	-18	-18	-26	-34	-24	-34	-33	-32	-23	-33	-35	-22	-28	-34	-17	-24	-16	-11	-16	-12	-14	-25	-27	-23	-21	-13	-7	-4	-5	-11	-25	-25	-17	-29	-25	-11	-10	-6	-6	-10	-17	-26	-19	-33	-23	-11	-11
80	3	-16	-21	-18	-27	-29	-32	-34	-33	-25	-27	-29	-35	-28	-27	-34	-19	-29	-18	-8	-9	-6	-11	-25	-20	-20	-25	-14	-8	-4	-4	-5	-18	-28	-22	-15	-22	-21	-7	-5	-3	-9	-15	-22	-26	-35	-24	-11	-12
80	4	-26	-21	-19	-29	-32	-26	-28	-25	-22	-24	-26	-35	-27	-26	-34	-22	-35	-17	-11	-14	-10	-14	-20	-20	-18	-21	-10	-8	-1	-3	-12	-18	-35	-24	-25	-35	-21	-13	-5	-5	-11	-14	-33	-26	-30	-26	-16	-10
80	5	-17	-19	-18	-16	-29	-26	-33	-27	-17	-21	-24	-35	-28	-35	-27	-17	-26	-17	-11	-12	-11	-18	-21	-17	-22	-21	-14	-10	-10	-5	-15	-19	-21	-22	-18	-27	-14	-9	-12	-9	-12	-16	-27	-23	-30	-23	-11	-14
80	6	-19	-22	-34	-25	-25	-20	-26	-19	-31	-26	-35	-35	-33	-34	-34	-21	-35	-20	-14	-19	-18	-22	-26	-22	-19	-25	-15	-7	-7	-9	-11	-23	-30	-25	-30	-35	-20	-12	-9	-6	-13	-18	-27	-32	-35	-36	-12	-19
80	7	-14	-14	-24	-17	-23	-34	-33	-22	-20	-26	-24	-32	-29	-34	-27	-34	-35	-26	-14	-18	-14	-17	-24	-16	-18	-33	-18	-13	-8	-7	-11	-21	-25	-24	-23	-35	-36	-14	-11	-9	-17	-14	-33	-25	-35	-35	-16	-13
80	8	-25	-21	-20	-32	-29	-31	-31	-27	-34	-32	-34	-35	-34	-32	-34	-33	-27	-35	-18	-20	-16	-20	-35	-23	-27	-35	-26	-31	-6	-5	-11	-21	-29	-34	-31	-28	-36	-21	-7	-8	-21	-15	-25	-24	-35	-35	-16	-19
80	9	-31	-33	-26	-26	-27	-33	-33	-33	-31	-34	-34	-31	-29	-31	-34	-33	-31	-35	-18	-20	-16	-18	-35	-30	-20	-33	-23	-12	-9	-10	-19	-16	-30	-32	-27	-27	-36	-19	-8	-10	-22	-19	-33	-34	-35	-35	-17	-14
80	10	-17	-25	-29	-33	-28	-25	-33	-33	-32	-34	-32	-32	-24	-34	-34	-21	-34	-29	-16	-22	-19	-20	-29	-24	-26	-32	-29	-21	-13	-8	-18	-20	-28	-26	-20	-35	-23	-22	-14	-18	-19	-18	-24	-32	-35	-35	-16	-16
81	1	-34	-32	-34	-27	-27	-24	-23	-34	-35	-27	-25	-14	-16	-23	-19	-29	-27	-21	-13	-9	-7	-6	-16	-26	-35	-24	-24	-17	-4	-6	-6	-7	-20	-33	-35	-25	-7	-4	-1	-3	-5	-5	-22	-28	-36	-8	-8	-6
81	2	-21	-33	-25	-15	-15	-12	-14	-25	-17	-14	-13	-7	-7	-5	-11	-14	-20	-13	-6	-4	-3	-4	-6	-18	-24	-15	-6	-6	-3	-4	-4	-6	-8	-23	-32	-16	-6	-6	-2	-2	-3	-4	-7	-26	-26	-14	-5	-4
81	3	-25	-31	-34	-26	-24	-18	-22	-29	-33	-21	-23	-12	-10	-12	-17	-28	-33	-20	-7	-4	-5	-5	-6	-21	-35	-17	-6	-5	-4	-3	-3	-4	-17	-27	-35	-16	-11	-4	-2	-2	-4	-4	-17	-25	-27	-16	-7	-4
81	4	-15	-14	-21	-11	-13	-11	-12	-11	-16	-11	-10	-9	-7	-8	-9	-17	-16	-11	-4	-3	-4	-3	-5	-10	-15	-10	-7	-1	-1	-1	-2	-4	-6	-9	-23	-8	-4	-2	-1	-1	-2	-2	-5	-10	-10	-6	-3	-2
81	5	-34	-29	-19	-18	-19	-18	-15	-34	-33	-24	-11	-12	-12	-11	-13	-25	-22	-15	-5	-4	-5	-4	-6	-16	-35	-20	-5	-4	-3	-5	-5	-5	-8	-23	-33	-16	-10	-3	-3	-4	-5	-6	-8	-27	-28	-13	-5	-2
81	6	-33	-24	-31	-19	-23	-20	-18	-18	-35	-20	-16	-10	-9	-7	-10	-19	-26	-13	-6	-1	-1	-2	-6	-13	-33	-20	-7	-4	-1	-1	-2	-3	-8	-28	-35	-29	-6	-5	1	0	-2	-3	-10	-19	-23	-17	-4	-1
81	7	-31	-28	-34	-24	-15	-17	-16	-27	-23	-16	-13	-13	-10	-13	-9	-21	-20	-13	-6	-4	-5	-3	-6	-12	-35	-23	-6	-5	-3	-4	-2	-7	-18	-25	-29	-23	-8	-3	-1	-1	-1	-9	-14	-17	-23	-6	-4	-2
81	8	-31	-24	-34	-22	-21	-20	-23	-27	-30	-26	-14	-13	-13	-10	-17	-13	-27	-15	-9	-4	-5	-6	-9	-17	-35	-20	-16	-5	-4	-3	-4	-4	-16	-23	-35	-23	-12	-5	-2	-2	-3	-5	-9	-17	-26	-15	-7	-4
81	9	-28	-23	-32	-28	-22	-15	-13	-19	-26	-18	-17	-19	-12	-13	-11	-16	-26	-18	-13	-8	-10	-9	-10	-13	-35	-19	-13	-7	-8	-8	-7	-9	-11	-14	-33	-21	-14	-6	-6	-7	-6	-7	-12	-15	-21	-20	-8	-8
81	10	-33	-29	-34	-26	-26	-21	-20	-20	-34	-28	-16	-15	-15	-13	-14	-25	-29	-17	-11	-10	-9	-9	-7	-17	-34	-30	-16	-11	-5	-8	-9	-8	-21	-21	-35	-20	-13	-9	-4	-6	-6	-6	-19	-22	-35	-17	-12	-4
82	1	-33	-33	-34	-34	-34	-34	-34	-34	-35	-29	-35	-35	-35	-27	-35	-34	-35	-20	-17	-20	-16	-16	-28	-33	-33	-18	-15	-11	-12	-14	-18	-20	-28	-32	-25	-16	-11	-10	-11	-16	-18	-16	-18	-32	-17	-15	-13	-9
82	2	-33	-33	-34	-34	-34	-34	-34	-34	-35	-35	-35	-32	-30	-29	-29	-34	-30	-22	-19	-22	-17	-19	-28	-33	-35	-22	-18	-15	-13	-12	-20	-18	-20	-32	-33	-18	-15	-13	-12	-15	-22	-15	-17	-25	-18	-17	-13	-10
82	3	-33	-33	-34	-34	-34	-32	-34	-34	-35	-33	-35	-35	-35	-35	-35	-34	-35	-22	-19	-24	-18	-18	-30	-35	-35	-23	-18	-14	-13	-13	-18	-18	-26	-34	-33	-20	-14	-11	-11	-16	-17	-16	-16	-28	-16	-13	-11	-11
82	4	-33	-33	-34	-34	-30	-34	-34	-34	-35	-35	-35	-35	-33	-30	-35	-34	-30	-21	-19	-22	-15	-17	-28	-33	-33	-17	-16	-13	-11	-14	-23	-19	-27	-34	-29	-16	-13	-13	-13	-15	-20	-18	-17	-34	-16	-12	-13	-12
82	5	-33	-33	-34	-34	-30	-34	-34	-34	-35	-35	-35	-33	-30	-28	-35	-34	-31	-23	-17	-20	-15	-17	-27	-35	-35	-19	-13	-14	-14	-14	-22	-17	-25	-30	-29	-18	-10	-12	-13	-13	-17	-17	-16	-32	-16	-12	-11	-12
82	6	-33	-33	-34	-34	-32	-34	-34	-34	-35	-35	-35	-35	-33	-33	-33	-34	-35	-23	-15	-28	-20	-17	-25	-35	-35	-24	-17	-13	-14	-13	-25	-16	-27	-30	-35	-20	-13	-10	-9	-15	-22	-14	-19	-31	-22	-16	-11	-9
82	7	-33	-33	-34	-34	-34	-32	-34	-34	-35	-35	-35	-35	-33	-29	-35	-34	-35	-25	-21	-28	-16	-17	-26	-33	-35	-22	-21	-13	-13	-11	-23	-17	-20	-34	-35	-17	-13	-12	-9	-11	-24	-14	-15	-27	-16	-17	-12	-12
82	8	-33	-33	-34	-34	-34	-34	-34	-34	-35	-33	-35	-35	-35	-26	-35	-34	-35	-25	-19	-26	-17	-19	-25	-35	-35	-23	-21	-13	-16	-13	-25	-17	-24	-34	-33	-19	-14	-14	-13	-14	-23	-15	-18	-30	-18	-14	-14	-11
82	9	-33	-33	-34	-34	-34	-34	-34	-34	-35	-35	-35	-35	-35	-33	-35	-34	-35	-24	-21	-28	-20	-19	-23	-35	-35	-23	-20	-14	-17	-16	-24	-18	-23	-34	-33	-16	-15	-13	-13	-17	-17	-15	-16	-34	-17	-17	-13	-11
82	10	-33	-33	-34	-34	-34	-34	-27	-34	-35	-30	-32	-35	-35	-28	-33	-34	-35	-24	-21	-24	-17	-20	-24	-33	-35	-21	-17	-15	-15	-15	-21	-18	-26	-31	-35	-19	-14	-13	-15	-19	-23	-17	-18	-34	-19	-17	-12	-13
83	1	-31	-29	-32	-32	-32	-32	-32	-31	-33	-33	-33	-33	-33	-33	-33	-32	-33	-34	-34	-34	-34	-34	-34	-33	-33	-34	-34	-29	-25	-35	-29	-34	-34	-32	-33	-34	-24	-9	-7	-11	-14	-34	-34	-32	-34	-27	-14	-8
83	2	-31	-31	-32	-32	-32	-32	-32	-31	-33	-33	-33	-33	-33	-33	-33	-32	-33	-34	-34	-34	-34	-34	-34	-33	-33	-34	-34	-34	-35	-35	-34	-34	-34	-32	-33	-34	-34	-22	-14	-13	-16	-34	-34	-32	-34	-34	-16	-12
83	3	-31	-31	-32	-32	-32	-32	-32	-31	-33	-33	-33	-33	-33	-33	-33	-32	-33	-34	-34	-34	-34	-34	-34	-33	-33	-34	-34	-34	-34	-35	-34	-34	-33	-32	-33	-34	-34	-27	-8	-9	-29	-34	-34	-32	-34	-34	-34	-19
83	4	-31	-31	-32	-32	-32	-32	-32	-31	-33	-33	-33	-33	-33	-33	-33	-32	-33	-34	-34	-34	-34	-34	-34	-33	-33	-34	-34	-27	-34	-35	-34	-34	-33	-32	-33	-34	-34	-26	-10	-14	-17	-34	-34	-32	-34	-34	-21	-22
83	5	-31	-31	-32	-32	-32	-32	-32	-31	-33	-33	-33	-33	-33	-33	-32	-32	-33	-34	-34	-34	-34	-34	-33	-33	-33	-34	-34	-27	-28	-34	-34	-34	-33	-32	-33	-34	-34	-30	-16	-19	-31	-34	-34	-32	-34	-34	-34	-21
83	6	-31	-31	-32	-32	-32	-32	-32	-31	-33	-33	-33	-33	-33	-33	-32	-32	-33	-34	-34	-34	-34	-34	-33	-33	-33	-34	-34	-32	-27	-34	-34	-34	-33	-32	-33	-34	-34	-33	-15	-14	-35	-34	-34	-32	-34	-34	-34	-34
83	7	-31	-31	-32	-32	-32	-32	-32	-31	-33	-33	-33	-33	-33	-33	-32	-32	-33	-34	-34	-34	-34	-34	-33	-33	-33	-34	-34	-34	-27	-34	-34	-34	-33	-32	-33	-34	-34	-33	-19	-24	-35	-34	-34	-32	-34	-34	-34	-34
83	8	-31	-31	-32	-32	-32	-32	-32	-31	-32	-33	-33	-33	-33	-33	-32	-32	-33	-34	-34	-34	-34	-32	-33	-33	-33	-34	-34	-34	-32	-34	-34	-34	-33	-32	-33	-34	-34	-34	-7	-35	-34	-34	-34	-32	-33	-34	-34	-34
83	9	-31	-31	-32	-32	-32	-32	-31	-31	-32	-33	-33	-33	-33	-33	-32	-31	-33	-33	-34	-34	-34	-34	-33	-33	-32	-33	-34	-34	-30	-34	-34	-34	-33	-32	-33	-34	-34	-32	-16	-34	-34	-34	-33	-32	-33	-34	-34	-34
83	10	-31	-31	-32	-32	-32	-32	-31	-31	-32	-33	-33	-33	-33	-33	-32	-31	-33	-33	-33	-34	-34	-33	-33	-32	-32	-33	-34	-34	-34	-24	-24	-34	-33	-32	-32	-34	-34	-34	-21	-34	-30	-34	-33	-32	-33	-34	-34	-27
84	1	-14	-12	-13	-14	-12	-11	-13	-12	-10	-12	-12	-13	-15	-18	-10	-13	-17	-13	-8	-9	-10	-14	-12	-12	-12	-13	-11	-6	-2	0	-8	-13	-12	-12	-15	-12	-9	-7	-2	-3	-9	-12	-13	-9	-10	-13	-11	-7
84	2	-12	-12	-12	-14	-12	-11	-10	-10	-12	-15	-13	-17	-17	-17	-16	-11	-12	-14	-11	-9	-13	-13	-13	-12	-13	-13	-10	-5	-2	-1	-7	-16	-10	-12	-11	-12	-12	-7	-3	-4	-7	-12	-12	-12	-14	-12	-11	-12
84	3	-11	-11	-13	-11	-12	-11	-11	-13	-13	-15	-16	-13	-17	-16	-14	-10	-19	-12	-13	-7	-8	-15	-14	-14	-12	-13	-11	-8	-2	-1	-8	-16	-14	-13	-14	-13	-12	-11	-3	-3	-10	-13	-15	-11	-14	-14	-15	-16
84	4	-11	-14	-12	-12	-13	-12	-11	-11	-12	-17	-13	-15	-20	-20	-11	-12	-16	-16	-10	-8	-8	-14	-14	-14	-12	-13	-12	-7	-2	-2	-14	-16	-11	-12	-14	-14	-12	-8	-5	-3	-12	-14	-13	-10	-12	-12	-13	-14
84	5	-12	-10	-13	-12	-14	-10	-10	-9	-13	-13	-15	-16	-14	-16	-13	-9	-11	-18	-13	-16	-14	-13	-14	-10	-12	-13	-12	-7	0	-3	-15	-16	-13	-13	-13	-12	-11	-10	-4	-6	-13	-13	-12	-12	-11	-14	-12	-13
84	6	-16	-10	-10	-11	-12	-12	-10	-13	-12	-9	-11	-10	-20	-14	-12	-11	-12	-13	-10	-7	-12	-15	-11	-11	-17	-12	-11	-8	-3	-2	-18	-15	-13	-10	-17	-11	-13	-9	-6	-11	-15	-14	-13	-11	-13	-10	-10	-10
84	7	-18	-19	-13	-9	-12	-13	-11	-12	-13	-9	-9	-14	-18	-12	-11	-9	-14	-12	-10	-13	-12	-13	-12	-10	-12	-11	-11	-8	-3	-5	-15	-15	-13	-11	-20	-13	-11	-10	-4	-6	-13	-12	-10	-11	-12	-12	-11	-10
84	8	-14	-13	-14	-12	-9	-14	-12	-14	-15	-12	-11	-15	-17	-16	-10	-9	-16	-13	-14	-15	-16	-15	-12	-14	-14	-12	-13	-11	-4	-6	-18	-17	-14	-13	-22	-11	-15	-11	-7	-10	-17	-13	-16	-11	-15	-14	-13	-16
84	9	-16	-14	-15	-19	-14	-12	-13	-13	-21	-14	-11	-13	-17	-17	-12	-10	-20	-13	-12	-12	-11	-17	-14	-10	-22	-15	-14	-10	-8	-13	-20	-15	-14	-11	-27	-16	-15	-11	-9	-12	-15	-15	-14	-11	-17	-14	-13	-13
84	10	-17	-12	-15	-12	-11	-11	-10	-11	-17	-15	-11	-12	-19	-10	-11	-7	-17	-11	-12	-7	-9	-12	-9	-9	-15	-13	-12	-12	-6	-7	-18	-15	-12	-9	-26	-13	-15	-11	-6	-9	-12	-15	-11	-11	-14	-12	-13	-12
85	1	-28	-32	-33	-33	-19	-17	-33	-31	-34	-32	-20	-23	-20	-21	-22	-31	-34	-19	-10	-7	-14	-12	-18	-23	-34	-25	-5	-4	-5	-4	-7	-16	-26	-22	-34	-21	-13	-7	-10	-8	-10	-20	-26	-34	-35	-20	-7	-6
85	2	-30	-28	-33	-26	-21	-20	-33	-33	-34	-34	-29	-20	-22	-20	-24	-26	-34	-19	-19	-13	-7	-8	-17	-17	-32	-25	-14	-8	-6	-7	-9	-8	-16	-22	-34	-17	-11	-12	-4	-7	-8	-15	-21	-23	-33	-28	-16	-14
85	3	-27	-23	-33	-33	-25	-20	-30	-19	-34	-34	-17	-17	-14	-17	-26	-33	-34	-15	-12	-5	-4	-9	-19	-22	-34	-32	-15	-11	-4	-5	-5	-11	-21	-19	-34	-19	-12	-2	-5	-4	-5	-10	-20	-23	-35	-18	-8	-11
85	4	-32	-32	-33	-33	-21	-25	-29	-29	-34	-29	-17	-20	-14	-19	-19	-24	-24	-15	-15	-8	-12	-14	-14	-24	-34	-24	-12	-7	-7	-8	-9	-14	-21	-23	-34	-35	-14	-8	-8	-10	-11	-18	-24	-21	-35	-20	-12	-13
85	5	-32	-30	-33	-33	-33	-33	-33	-30	-34	-34	-34	-22	-34	-34	-23	-31	-28	-26	-19	-15	-13	-19	-22	-32	-34	-35	-23	-17	-15	-13	-14	-20	-18	-25	-34	-33	-21	-11	-10	-14	-11	-17	-19	-33	-35	-22	-15	-14
85	6	-32	-21	-33	-33	-26	-23	-21	-27	-34	-34	-23	-18	-23	-26	-29	-19	-34	-26	-17	-15	-12	-10	-21	-24	-34	-29	-14	-11	-11	-7	-11	-15	-17	-19	-34	-32	-19	-8	-9	-14	-14	-14	-13	-18	-34	-26	-15	-11
85	7	-32	-32	-33	-33	-25	-33	-33	-32	-34	-32	-34	-22	-22	-29	-33	-33	-34	-22	-13	-10	-11	-16	-19	-28	-34	-34	-17	-5	-7	-12	-9	-14	-22	-24	-34	-28	-16	-10	-5	-11	-12	-14	-17	-21	-34	-15	-16	-12
85	8	-32	-32	-33	-33	-33	-33	-32	-32	-33	-34	-22	-23	-29	-23	-33	-29	-34	-24	-16	-17	-9	-18	-28	-33	-33	-34	-26	-9	-14	-9	-12	-17	-17	-22	-34	-34	-30	-9	-7	-9	-13	-16	-15	-23	-34	-24	-24	-26
85	9	-32	-30	-33	-33	-33	-33	-32	-32	-33	-33	-32	-27	-34	-31	-33	-32	-22	-24	-21	-14	-26	-21	-24	-33	-25	-22	-26	-20	-20	-25	-17	-24	-31	-26	-24	-21	-16	-12	-20	-26	-15	-20	-27	-17	-34	-21	-19	-27
85	10	-32	-32	-33	-33	-33	-32	-32	-32	-33	-33	-27	-22	-32	-28	-33	-32	-34	-24	-22	-15	-21	-16	-21	-27	-25	-32	-21	-18	-18	-18	-15	-17	-26	-22	-33	-34	-22	-18	-18	-19	-16	-16	-25	-21	-34	-25	-18	-15
86	1	-34	-33	-32	-23	-29	-20	-32	-34	-33	-35	-35	-24	-35	-31	-24	-26	-24	-30	-20	-20	-20	-25	-29	-31	-33	-25	-29	-20	-15	-10	-15	-36	-27	-26	-28	-30	-34	-15	-11	-14	-19	-36	-28	-35	-36	-24	-17	-21
86	2	-24	-25	-34	-23	-17	-21	-19	-21	-33	-23	-33	-18	-19	-35	-22	-21	-21	-26	-28	-12	-12	-26	-26	-25	-21	-16	-24	-16	-8	-8	-10	-27	-26	-17	-21	-19	-27	-16	-9	-7	-12	-23	-35	-19	-19	-25	-11	-13
86	3	-34	-33	-34	-34	-29	-26	-34	-34	-33	-30	-30	-21	-20	-35	-24	-31	-28	-36	-22	-11	-15	-13	-36	-33	-35	-34	-36	-18	-10	-8	-12	-27	-33	-34	-35	-27	-26	-24	-9	-10	-16	-34	-31	-35	-34	-19	-16	-19
86	4	-27	-33	-34	-21	-25	-27	-29	-30	-29	-23	-22	-21	-21	-35	-23	-24	-23	-28	-18	-11	-17	-18	-29	-24	-28	-27	-25	-11	-9	-10	-12	-34	-24	-25	-33	-20	-23	-14	-9	-13	-10	-28	-24	-23	-20	-14	-16	-15
86	5	-25	-33	-23	-19	-22	-20	-26	-32	-22	-20	-27	-20	-22	-22	-23	-22	-26	-24	-13	-11	-12	-18	-22	-25	-28	-32	-23	-14	-9	-10	-12	-28	-27	-23	-27	-25	-22	-16	-14	-9	-16	-24	-21	-27	-21	-16	-19	-18
86	6	-29	-33	-34	-24	-34	-20	-32	-34	-35	-20	-25	-23	-20	-26	-33	-34	-21	-28	-21	-10	-13	-17	-35	-25	-29	-24	-29	-19	-8	-10	-13	-29	-30	-25	-35	-22	-21	-16	-12	-12	-15	-29	-35	-26	-21	-14	-19	-17
86	7	-33	-33	-34	-34	-34	-32	-34	-34	-34	-35	-31	-32	-30	-35	-34	-34	-35	-35	-25	-18	-29	-22	-35	-35	-35	-33	-36	-20	-8	-11	-18	-36	-35	-34	-35	-35	-36	-14	-14	-13	-22	-36	-35	-34	-35	-26	-24	-27
86	8	-33	-33	-34	-34	-34	-34	-34	-34	-34	-35	-35	-33	-32	-28	-34	-34	-35	-35	-30	-27	-20	-22	-35	-35	-35	-35	-36	-20	-8	-10	-15	-36	-35	-34	-35	-35	-33	-22	-11	-11	-15	-25	-35	-34	-35	-36	-26	-27
86	9	-33	-33	-34	-34	-34	-34	-34	-34	-34	-35	-35	-33	-35	-35	-34	-34	-35	-28	-22	-19	-15	-19	-35	-35	-35	-35	-36	-21	-16	-15	-20	-36	-35	-34	-35	-33	-36	-16	-14	-12	-23	-36	-35	-34	-35	-30	-18	-18
86	10	-33	-33	-34	-34	-34	-34	-34	-33	-34	-35	-35	-35	-35	-35	-34	-34	-35	-35	-36	-24	-27	-31	-35	-35	-35	-35	-36	-25	-28	-16	-31	-36	-35	-34	-35	-35	-36	-25	-18	-14	-28	-34	-35	-34	-35	-36	-36	-28
87	1	-11	-16	-15	-17	-14	-26	-15	-16	-12	-18	-9	-4	-4	-9	-17	-17	-13	-6	-1	0	-2	-2	-5	-30	-14	-10	-1	-1	0	-1	-2	-3	-16	-11	-14	-12	-3	-1	-1	-1	-2	-3	-33	-20	-14	-10	-3	-2
87	2	-10	-15	-15	-15	-14	-17	-17	-14	-17	-16	-10	-5	-5	-11	-18	-15	-10	-5	-2	-3	-2	-3	-11	-35	-11	-7	-3	-2	-1	-1	-2	-3	-17	-17	-12	-13	-4	-3	-1	-2	-2	-3	-15	-21	-15	-10	-3	-2
87	3	-17	-16	-18	-21	-20	-34	-25	-24	-17	-17	-9	-9	-8	-13	-34	-16	-20	-3	-2	-2	-1	-2	-13	-34	-15	-12	-3	-1	-1	-1	-3	-5	-16	-18	-13	-15	-3	-1	-2	-3	-2	-4	-21	-12	-16	-13	-5	-5
87	4	-10	-12	-13	-17	-17	-17	-15	-17	-12	-18	-12	-9	-6	-13	-27	-17	-14	-6	-2	-1	-1	-3	-10	-32	-13	-9	-1	-1	0	0	-1	-4	-17	-22	-12	-11	-2	0	0	0	-1	-4	-16	-17	-14	-13	-4	-1
87	5	-15	-19	-14	-19	-18	-19	-18	-17	-14	-18	-12	-12	-14	-17	-26	-18	-14	-12	-5	-7	-4	-6	-11	-24	-13	-14	-10	-4	-3	-3	-2	-3	-17	-16	-13	-14	-12	-5	-4	-5	-4	-5	-20	-19	-17	-16	-11	-7
87	6	-15	-14	-15	-19	-22	-22	-19	-16	-17	-18	-12	-13	-12	-9	-27	-16	-17	-10	-4	-4	-3	-4	-13	-23	-23	-18	-9	-5	-4	-2	-4	-5	-19	-16	-18	-14	-10	-5	-3	-2	-6	-8	-19	-16	-11	-16	-11	-6
87	7	-13	-19	-13	-19	-21	-29	-22	-17	-12	-17	-17	-11	-13	-17	-18	-15	-15	-10	-7	-3	-3	-4	-17	-22	-12	-11	-9	-3	-1	-1	-2	-6	-28	-14	-11	-13	-6	-2	-1	-1	-3	-5	-15	-13	-13	-16	-10	-6
87	8	-13	-15	-24	-19	-17	-21	-20	-14	-17	-14	-11	-12	-13	-13	-18	-16	-17	-8	-5	-1	-2	-3	-10	-17	-15	-15	-8	-1	1	0	-2	-5	-19	-13	-20	-13	-14	-3	-1	-1	-2	-5	-17	-15	-16	-12	-10	-5
87	9	-10	-11	-18	-22	-22	-17	-15	-12	-12	-15	-12	-11	-9	-12	-19	-13	-16	-7	-4	-2	-2	-3	-14	-28	-9	-8	-6	-3	1	0	0	-5	-23	-12	-10	-10	-11	-4	-1	-2	-1	-5	-14	-15	-11	-10	-8	-5
87	10	-14	-14	-19	-22	-19	-31	-24	-19	-13	-14	-11	-12	-12	-13	-19	-13	-13	-10	-3	-2	-1	-3	-19	-34	-14	-14	-9	-3	-1	0	-1	-5	-23	-14	-14	-12	-12	-3	-1	-2	-2	-5	-15	-14	-14	-14	-9	-6
88	1	-33	-33	-34	-34	-34	-33	-33	-33	-34	-34	-34	-35	-22	-31	-34	-33	-35	-29	-15	-25	-18	-20	-35	-34	-34	-35	-22	-9	-4	-8	-15	-33	-35	-34	-34	-35	-16	-9	-2	-5	-11	-23	-35	-34	-35	-33	-20	-12
88	2	-33	-33	-34	-34	-33	-33	-33	-33	-34	-34	-34	-34	-34	-26	-34	-33	-34	-35	-10	-28	-35	-35	-33	-34	-34	-35	-35	-7	-36	-36	-11	-31	-35	-34	-34	-35	-36	-10	-36	-36	-11	-16	-23	-3	-35	-33	-21	-31
88	3	-33	-33	-34	-33	-33	-33	-33	-33	-34	-34	-17	-18	-26	-19	-34	-33	-34	-22	-15	-8	-12	-15	-35	-34	-34	-35	-25	-6	-2	-5	-10	-33	-35	-34	-34	-35	-15	-8	-6	-5	-17	-15	-19	-34	-35	-35	-20	-15
88	4	-33	-32	-33	-33	-33	-33	-33	-33	-34	-34	-34	-27	-23	-22	-34	-33	-34	-25	-16	-19	-16	-27	-35	-34	-34	-35	-13	-6	-4	-8	-27	-35	-35	-33	-34	-35	-23	-12	-3	-2	-13	-35	-35	-34	-35	-35	-18	-23
88	5	-33	-32	-33	-33	-33	-33	-33	-33	-34	-34	-34	-20	-23	-25	-34	-33	-34	-35	-13	-13	-22	-29	-33	-32	-34	-35	-15	-3	-4	-2	-11	-35	-35	-33	-34	-35	-17	-5	-3	-4	-16	-18	-27	-34	-35	-35	-25	-17
88	6	-33	-32	-33	-33	-33	-33	-33	-33	-34	-34	-32	-19	-32	-27	-34	-33	-34	-33	-14	-14	-21	-28	-35	-34	-34	-35	-14	-17	-1	-4	-9	-35	-35	-33	-34	-35	-20	-23	-5	-4	-14	-22	-18	-34	-35	-35	-22	-21
88	7	-33	-32	-33	-33	-33	-31	-33	-33	-34	-34	-34	-19	-24	-22	-34	-33	-34	-35	-13	-20	-25	-35	-33	-32	-34	-35	-28	-7	-3	-6	-24	-35	-34	-33	-34	-35	-23	-17	-3	-4	-11	-35	-35	-34	-35	-35	-21	-13
88	8	-32	-32	-33	-33	-33	-33	-33	-33	-34	-34	-34	-22	-20	-24	-34	-33	-34	-33	-26	-17	-20	-35	-35	-34	-34	-35	-20	-11	-2	-6	-19	-35	-34	-33	-34	-35	-24	-14	-7	-4	-21	-35	-35	-33	-35	-35	-27	-16
88	9	-32	-32	-33	-33	-33	-33	-33	-33	-34	-34	-34	-19	-25	-20	-34	-33	-34	-35	-18	-21	-28	-35	-34	-34	-34	-35	-17	-8	-4	-6	-24	-35	-34	-33	-34	-35	-26	-9	-5	-4	-22	-35	-35	-33	-35	-35	-28	-15
88	10	-32	-32	-33	-33	-33	-33	-33	-32	-34	-34	-34	-30	-34	-31	-34	-33	-34	-35	-26	-25	-27	-35	-34	-34	-34	-35	-24	-13	-3	-8	-21	-35	-34	-33	-34	-35	-32	-13	-9	-5	-13	-35	-35	-33	-35	-35	-25	-13
89	1	-18	-13	-11	-13	-13	-13	-12	-15	-12	-17	-17	-10	-6	-8	-15	-22	-12	-13	-5	-2	-1	0	-3	-6	-13	-9	-7	-3	-1	0	0	-1	-3	-9	-12	-10	-7	-2	-1	0	1	1	-1	-4	-14	-11	-4	-3
89	2	-13	-12	-14	-12	-15	-14	-12	-17	-12	-16	-17	-6	-5	-5	-14	-19	-14	-10	-4	-2	-2	-1	-2	-12	-13	-15	-11	-2	-1	0	-1	-3	-6	-16	-13	-11	-13	-3	-2	0	1	1	-2	-6	-11	-12	-5	-3
89	3	-14	-10	-8	-16	-17	-10	-8	-16	-9	-16	-14	-7	-6	-6	-13	-25	-13	-13	-10	-1	0	0	-4	-8	-11	-9	-6	0	1	1	0	-1	-4	-11	-12	-11	-6	-1	0	-2	2	0	-1	-4	-10	-8	-5	0
89	4	-15	-15	-10	-18	-18	-13	-15	-14	-11	-16	-20	-16	-9	-11	-12	-18	-12	-13	-10	-3	0	0	-3	-7	-14	-13	-11	-2	0	-1	0	-1	-3	-11	-14	-14	-13	-5	-1	0	0	0	-1	-6	-15	-12	-6	-3
89	5	-12	-13	-11	-16	-14	-12	-13	-15	-11	-13	-16	-11	-10	-8	-5	-18	-13	-11	-9	-1	1	-1	-1	-7	-11	-16	-13	-6	-2	0	1	-1	-3	-14	-12	-11	-12	-10	-3	0	1	-1	-3	-8	-11	-13	-9	-3
89	6	-14	-16	-11	-17	-28	-14	-19	-14	-13	-18	-15	-13	-11	-16	-16	-16	-13	-11	-10	-8	-1	-3	-4	-13	-13	-19	-8	-3	-1	-2	0	-1	-3	-17	-14	-12	-11	-5	-2	-1	0	0	0	-13	-13	-10	-5	-5
89	7	-12	-15	-10	-19	-23	-13	-13	-15	-15	-17	-24	-21	-16	-18	-17	-24	-13	-15	-9	-3	-2	-2	-10	-13	-14	-16	-15	-3	0	0	-1	-3	-8	-20	-16	-14	-12	-4	-1	0	0	-2	-5	-17	-16	-13	-5	-4
89	8	-13	-15	-12	-20	-20	-12	-14	-19	-9	-19	-17	-16	-6	-10	-16	-18	-11	-10	-8	-2	-1	-3	-6	-9	-11	-12	-9	-3	-1	0	-1	-2	-7	-14	-11	-13	-10	-4	-2	0	-1	-3	-5	-13	-13	-11	-7	-4
89	9	-15	-17	-14	-16	-26	-23	-15	-16	-13	-13	-18	-17	-14	-8	-18	-21	-14	-15	-9	-8	-2	-3	-6	-17	-16	-15	-12	-8	-2	-2	-2	-3	-8	-14	-15	-14	-12	-6	-5	-4	-2	-2	-5	-10	-18	-15	-11	-8
89	10	-18	-17	-14	-15	-22	-14	-17	-19	-13	-14	-16	-19	-12	-10	-13	-16	-14	-12	-7	-6	-2	-3	-8	-19	-14	-15	-7	-3	-2	0	1	-3	-8	-20	-17	-14	-9	-4	-4	-2	1	-3	-4	-18	-11	-10	-10	-6
90	1	-25	-25	-19	-16	-18	-16	-18	-19	-16	-16	-15	-18	-18	-16	-14	-21	-13	-17	-19	-18	-22	-16	-16	-14	-20	-19	-20	-12	-18	-22	-16	-26	-18	-19	-20	-19	-17	-17	-29	-32	-16	-24	-18	-17	-17	-19	-17	-18
90	2	-23	-24	-24	-17	-16	-16	-16	-16	-17	-17	-13	-16	-18	-17	-17	-20	-16	-17	-18	-19	-22	-16	-15	-17	-19	-19	-19	-16	-17	-20	-16	-22	-20	-20	-14	-20	-20	-24	-31	-34	-19	-27	-18	-24	-19	-22	-16	-32
90	3	-24	-20	-23	-16	-18	-15	-18	-20	-22	-13	-13	-17	-16	-14	-16	-20	-16	-17	-16	-29	-21	-20	-17	-16	-15	-18	-21	-17	-16	-18	-26	-19	-18	-17	-14	-18	-20	-22	-30	-31	-18	-24	-20	-20	-18	-19	-13	-25
90	4	-33	-30	-25	-19	-19	-16	-18	-25	-22	-17	-13	-18	-16	-16	-17	-18	-15	-14	-17	-20	-17	-17	-17	-14	-19	-16	-18	-14	-14	-13	-18	-21	-18	-15	-16	-16	-16	-17	-37	-33	-15	-30	-23	-18	-17	-19	-13	-33
90	5	-16	-17	-15	-18	-16	-17	-23	-31	-20	-17	-13	-19	-17	-16	-20	-25	-16	-17	-15	-22	-22	-15	-16	-15	-17	-18	-22	-18	-16	-19	-17	-23	-18	-18	-15	-20	-21	-28	-33	-27	-20	-26	-25	-18	-22	-20	-13	-12
90	6	-18	-21	-20	-18	-15	-17	-22	-21	-18	-16	-16	-15	-17	-17	-18	-27	-16	-17	-13	-18	-18	-19	-20	-19	-17	-16	-17	-17	-14	-16	-17	-17	-21	-29	-17	-15	-16	-28	-28	-28	-17	-17	-18	-22	-14	-16	-16	-18
90	7	-28	-33	-34	-23	-25	-20	-27	-33	-20	-14	-16	-18	-18	-19	-24	-32	-16	-15	-18	-24	-18	-21	-22	-24	-16	-16	-19	-26	-36	-25	-23	-36	-22	-32	-14	-17	-19	-36	-27	-22	-24	-24	-27	-34	-18	-17	-19	-18
90	8	-18	-26	-19	-14	-15	-12	-16	-33	-18	-13	-14	-18	-16	-28	-25	-32	-16	-14	-33	-25	-27	-21	-23	-26	-23	-15	-16	-21	-34	-34	-19	-21	-17	-25	-24	-17	-17	-19	-19	-24	-15	-18	-17	-23	-19	-12	-16	-24
90	9	-28	-33	-34	-20	-17	-24	-19	-31	-34	-27	-20	-14	-21	-20	-18	-31	-28	-17	-20	-27	-33	-29	-25	-26	-34	-32	-20	-21	-30	-34	-29	-23	-23	-32	-32	-23	-19	-20	-27	-34	-22	-21	-23	-29	-29	-21	-20	-19
90	10	-33	-33	-34	-21	-21	-19	-19	-23	-34	-22	-18	-18	-19	-21	-18	-31	-34	-19	-19	-18	-28	-24	-23	-25	-34	-33	-26	-22	-20	-36	-33	-29	-21	-31	-34	-24	-25	-21	-24	-27	-34	-21	-24	-22	-35	-19	-23	-19
91	1	3	-3	-9	-3	-3	-5	-8	-11	-5	-4	-4	-5	-4	-3	-4	-6	-3	-2	-3	-3	-2	-3	-4	-4	-7	-5	-3	-2	-4	-4	-3	-3	-3	-8	-7	-3	-4	-3	-2	-2	-2	-4	-5	-9	-3	-4	-4	-2
91	2	-22	-14	-3	-5	-2	-4	-1	-8	-4	-4	-1	-2	-1	-2	-4	-6	-3	-1	0	-2	-1	-2	-3	-4	-8	-2	-3	-2	-3	0	-1	-1	-3	-21	-11	-5	-3	-1	0	-2	-2	-2	-3	-15	-6	-3	-2	-1
91	3	-25	-9	-12	-4	-4	-6	-7	-4	-9	-5	-4	-2	-2	-4	-4	-18	-5	-4	-3	-3	-2	-3	-2	-5	-13	-4	-1	0	-5	-3	-4	-2	-5	-15	-14	-7	-2	-4	-5	-4	-3	-5	-5	-14	-9	-3	-4	-4
91	4	-10	-13	-15	-3	-5	-5	-5	-13	-9	-6	-2	-3	-2	-3	-5	-9	-7	-4	-3	-2	-3	-2	-4	-10	-17	-5	-2	-3	-4	-4	-2	-3	-5	-23	-19	-4	-2	-3	-7	-4	-4	-6	-6	-30	-9	-3	-5	-3
91	5	-32	-34	-21	-11	-14	-6	-7	-10	-22	-6	-6	-3	-4	-4	-6	-11	-5	-4	-3	-3	-4	-3	-3	-8	-12	-8	-3	-3	-4	-5	-4	-3	-8	-16	-15	-4	-3	-4	-7	-7	-4	-3	-7	-20	-6	-5	-5	-4
91	6	-23	-19	-12	-9	-10	-12	-7	-6	-26	-13	-5	-3	-4	-4	-3	-10	-9	-6	-5	-5	-3	-4	-4	-11	-36	-7	-7	-4	-6	-6	-5	-3	-5	-22	-36	-12	-6	-7	-8	-5	-6	-4	-7	-20	-14	-11	-7	-6
91	7	-15	-20	-23	-18	-5	-6	-10	-15	-33	-7	-7	-5	-7	-7	-7	-12	-13	-7	-3	-4	-4	-5	-7	-8	-36	-6	-4	-5	-4	-6	-5	-7	-7	-11	-26	-7	-5	-6	-8	-5	-3	-5	-6	-35	-16	-7	-9	-8
91	8	-34	-15	-21	-13	-6	-6	-9	-17	-11	-7	-5	-4	-4	-4	-12	-20	-12	-8	-4	-4	-4	-4	-5	-8	-21	-7	-7	-4	-4	-3	-5	-4	-8	-35	-23	-7	-7	-6	-5	-5	-7	-5	-8	-35	-17	-7	-7	-7
91	9	-34	-34	-35	-15	-21	-10	-12	-26	-35	-11	-7	-6	-6	-5	-12	-21	-31	-4	-5	-4	-6	-8	-5	-14	-36	-8	-6	-10	-5	-7	-9	-8	-14	-35	-36	-8	-8	-9	-11	-10	-4	-18	-14	-35	-26	-9	-7	-10
91	10	-34	-23	-24	-17	-6	-14	-13	-24	-35	-19	-5	-7	-4	-4	-13	-19	-14	-5	-6	-6	-3	-3	-6	-9	-36	-30	-5	-6	-6	-4	-4	-7	-8	-30	-36	-23	-9	-4	-7	-6	-6	-6	-9	-14	-29	-8	-6	-7
92	1	-28	-21	-16	-18	-13	-16	-22	-14	-20	-14	-11	-12	-14	-16	-11	-15	-18	-17	-12	-4	-7	-10	-11	-14	-34	-16	-13	-13	-5	-7	-11	-11	-13	-13	-34	-29	-13	-14	-9	-6	-9	-11	-11	-26	-28	-18	-14	-13
92	2	-24	-18	-19	-17	-16	-16	-14	-17	-20	-16	-14	-13	-15	-12	-11	-11	-18	-13	-12	-11	-7	-10	-9	-11	-34	-23	-14	-19	-5	-6	-8	-8	-8	-11	-31	-21	-15	-12	-12	-6	-8	-10	-9	-28	-22	-20	-16	-18
92	3	-15	-25	-14	-18	-13	-13	-11	-19	-19	-12	-12	-12	-18	-9	-11	-16	-15	-14	-11	-6	-8	-10	-8	-11	-34	-23	-16	-13	-6	-5	-6	-8	-10	-14	-22	-18	-14	-12	-10	-5	-13	-8	-9	-27	-23	-24	-13	-10
92	4	-29	-19	-22	-21	-19	-13	-13	-12	-21	-12	-9	-11	-12	-13	-10	-17	-15	-14	-13	-12	-7	-6	-10	-12	-23	-17	-15	-15	-9	-8	-7	-11	-10	-14	-32	-32	-12	-13	-16	-7	-10	-11	-10	-31	-35	-15	-12	-13
92	5	-32	-26	-18	-20	-22	-13	-14	-12	-32	-19	-12	-14	-14	-15	-11	-12	-22	-15	-13	-7	-7	-12	-12	-11	-34	-19	-17	-14	-7	-6	-8	-6	-7	-24	-34	-22	-18	-12	-8	-11	-12	-11	-10	-15	-35	-22	-16	-24
92	6	-32	-22	-21	-27	-13	-12	-15	-11	-19	-17	-14	-14	-8	-11	-10	-19	-27	-14	-14	-12	-8	-10	-12	-11	-34	-29	-15	-15	-6	-9	-10	-9	-13	-22	-34	-35	-19	-11	-12	-8	-12	-15	-13	-33	-34	-27	-14	-19
92	7	-32	-26	-33	-17	-17	-13	-14	-28	-33	-12	-13	-8	-11	-10	-29	-33	-34	-14	-12	-8	-9	-9	-13	-16	-34	-34	-13	-12	-14	-6	-7	-11	-12	-24	-34	-35	-20	-16	-17	-12	-14	-14	-16	-26	-34	-24	-14	-14
92	8	-32	-32	-31	-33	-33	-19	-32	-27	-33	-13	-10	-17	-18	-15	-33	-33	-34	-13	-12	-10	-11	-12	-11	-33	-33	-34	-21	-18	-10	-14	-12	-9	-20	-33	-34	-28	-18	-15	-12	-11	-11	-12	-22	-33	-34	-35	-20	-12
92	9	-32	-32	-33	-33	-22	-17	-17	-27	-18	-12	-7	-11	-8	-9	-29	-30	-27	-14	-8	-9	-9	-9	-9	-33	-33	-20	-13	-17	-9	-8	-7	-9	-28	-24	-33	-32	-21	-11	-16	-13	-13	-13	-17	-19	-34	-20	-11	-17
92	10	-23	-32	-26	-25	-8	-14	-24	-28	-11	-10	-12	-10	-10	-13	-16	-27	-18	-14	-14	-11	-11	-9	-13	-18	-33	-29	-11	-14	-13	-12	-11	-9	-22	-23	-33	-24	-18	-10	-12	-16	-11	-12	-13	-33	-34	-35	-12	-11
93	1	-34	-34	-35	-35	-25	-35	-35	-35	-35	-19	-9	-9	-10	-21	-35	-35	-18	-6	-4	-9	-9	-6	-8	-36	-36	-8	-5	-4	-8	-7	-7	-6	-20	-35	-36	-6	-5	-5	-8	-6	-6	-4	-18	-35	-3	-3	-3	-3
93	2	-34	-34	-35	-35	-35	-35	-35	-35	-35	-36	-16	-14	-16	-19	-35	-35	-36	-15	-12	-8	-9	-10	-24	-36	-36	-27	-11	-8	-8	-11	-8	-11	-33	-35	-36	-14	-15	-6	-9	-10	-7	-9	-36	-35	-23	-11	-10	-6
93	3	-34	-34	-35	-35	-35	-35	-35	-35	-35	-35	-22	-15	-20	-36	-35	-35	-36	-30	-8	-11	-9	-10	-36	-36	-36	-36	-17	-9	-12	-9	-18	-19	-36	-35	-36	-33	-9	-9	-10	-9	-11	-14	-36	-35	-36	-17	-9	-9
93	4	-34	-34	-35	-35	-35	-35	-35	-35	-35	-35	-25	-17	-25	-36	-35	-35	-36	-36	-18	-11	-11	-13	-20	-36	-36	-36	-19	-11	-9	-8	-11	-16	-36	-35	-36	-36	-17	-10	-7	-7	-7	-14	-36	-35	-36	-14	-9	-8
93	5	-34	-34	-35	-35	-35	-35	-35	-35	-35	-35	-22	-36	-36	-27	-35	-35	-36	-36	-12	-22	-16	-14	-29	-35	-35	-36	-30	-22	-16	-14	-11	-28	-36	-35	-36	-28	-16	-9	-9	-10	-17	-21	-36	-35	-36	-19	-10	-9
93	6	-34	-34	-35	-35	-35	-35	-35	-35	-35	-35	-34	-30	-19	-36	-35	-35	-36	-36	-21	-21	-20	-15	-26	-35	-35	-36	-15	-15	-13	-9	-16	-21	-36	-35	-36	-34	-15	-14	-12	-13	-13	-13	-36	-35	-36	-22	-12	-9
93	7	-34	-34	-35	-35	-35	-35	-35	-34	-35	-35	-20	-36	-29	-36	-35	-35	-36	-36	-20	-21	-31	-26	-28	-35	-35	-34	-24	-16	-22	-13	-14	-21	-36	-35	-36	-36	-16	-12	-13	-12	-11	-17	-36	-35	-36	-24	-14	-12
93	8	-34	-34	-35	-35	-35	-35	-35	-34	-35	-35	-36	-36	-36	-36	-35	-35	-36	-36	-34	-35	-30	-36	-36	-35	-35	-36	-36	-25	-24	-26	-23	-29	-34	-35	-36	-36	-25	-16	-19	-15	-15	-24	-36	-35	-36	-36	-15	-11
93	9	-34	-34	-35	-35	-35	-35	-34	-34	-35	-35	-36	-36	-36	-35	-35	-35	-36	-36	-36	-37	-37	-36	-36	-35	-35	-36	-34	-37	-32	-21	-21	-21	-28	-35	-36	-36	-35	-21	-16	-15	-18	-31	-36	-35	-36	-17	-16	-16
93	10	-34	-34	-35	-35	-35	-34	-34	-34	-35	-35	-35	-36	-36	-35	-35	-35	-35	-36	-36	-36	-36	-36	-36	-35	-35	-36	-36	-37	-37	-30	-37	-36	-36	-35	-35	-36	-36	-37	-37	-21	-26	-34	-36	-35	-36	-36	-37	-37
94	1	-29	-33	-24	-29	-32	-32	-18	-23	-34	-20	-19	-20	-23	-17	-16	-31	-25	-12	-31	-25	-33	-35	-22	-17	-21	-14	-24	-36	-15	-25	-34	-23	-35	-34	-23	-14	-17	-36	-23	-22	-36	-36	-35	-34	-21	-12	-17	-36
94	2	-33	-31	-34	-34	-32	-25	-23	-31	-34	-27	-18	-20	-21	-24	-20	-26	-25	-14	-30	-30	-36	-35	-21	-21	-28	-15	-25	-36	-16	-17	-36	-36	-35	-34	-19	-22	-16	-36	-26	-24	-36	-36	-35	-34	-28	-13	-17	-36
94	3	-33	-29	-32	-32	-32	-32	-20	-20	-34	-19	-24	-20	-26	-21	-17	-18	-25	-13	-33	-26	-31	-35	-16	-19	-34	-18	-29	-36	-19	-24	-36	-30	-35	-24	-32	-21	-14	-36	-26	-26	-36	-36	-35	-22	-27	-14	-26	-36
94	4	-33	-31	-34	-34	-24	-26	-24	-29	-34	-25	-24	-21	-30	-30	-17	-34	-30	-24	-33	-36	-32	-35	-30	-18	-34	-18	-36	-36	-23	-25	-36	-29	-35	-34	-35	-29	-16	-36	-34	-26	-36	-36	-35	-34	-30	-14	-22	-36
94	5	-33	-33	-34	-30	-34	-34	-33	-31	-34	-34	-28	-24	-35	-34	-20	-34	-33	-18	-35	-28	-35	-35	-35	-19	-34	-20	-36	-36	-24	-33	-36	-36	-35	-34	-34	-26	-25	-36	-16	-29	-36	-36	-35	-34	-27	-17	-36	-36
94	6	-33	-21	-34	-34	-33	-33	-22	-28	-34	-34	-32	-34	-28	-34	-22	-27	-34	-35	-35	-35	-35	-35	-21	-27	-34	-25	-35	-36	-29	-24	-36	-35	-35	-34	-34	-35	-25	-36	-32	-26	-36	-36	-35	-34	-32	-32	-36	-36
94	7	-33	-33	-34	-33	-33	-33	-19	-33	-34	-34	-34	-34	-34	-32	-23	-25	-34	-35	-35	-35	-35	-35	-30	-27	-34	-33	-35	-36	-32	-34	-36	-35	-35	-34	-34	-35	-36	-36	-29	-33	-36	-36	-35	-34	-35	-35	-36	-36
94	8	-33	-32	-33	-33	-33	-31	-31	-33	-34	-34	-34	-34	-34	-34	-25	-33	-34	-35	-35	-35	-35	-35	-33	-22	-34	-31	-35	-36	-30	-33	-36	-35	-35	-33	-34	-35	-35	-36	-29	-29	-36	-35	-35	-34	-35	-35	-36	-36
94	9	-33	-32	-33	-33	-33	-33	-33	-33	-34	-34	-34	-34	-34	-34	-34	-33	-34	-35	-35	-35	-35	-35	-35	-20	-34	-35	-35	-36	-33	-36	-36	-35	-35	-33	-34	-35	-35	-36	-29	-33	-36	-35	-35	-34	-35	-35	-36	-36
94	10	-33	-32	-33	-33	-33	-33	-33	-33	-34	-34	-34	-34	-34	-34	-34	-33	-34	-35	-35	-35	-35	-35	-35	-34	-34	-35	-35	-36	-36	-36	-36	-35	-35	-33	-34	-35	-35	-36	-36	-36	-36	-35	-35	-34	-35	-35	-35	-36
95	1	-33	-32	-33	-26	-33	-33	-33	-33	-18	-34	-14	-26	-27	-31	-34	-33	-34	-17	-9	-3	-5	-6	-15	-34	-19	-10	-4	-2	-2	-2	-4	-5	-35	-33	-32	-7	-6	-3	-2	-3	-2	-4	-35	-32	-7	-4	-4	-3
95	2	-33	-32	-33	-31	-17	-25	-33	-33	-24	-34	-21	-17	-22	-22	-23	-33	-34	-20	-9	-3	-4	-6	-21	-30	-18	-15	-4	-1	-2	-1	-1	-4	-20	-18	-34	-14	-2	-3	-2	-1	-1	-5	-35	-27	-16	-3	-3	-4
95	3	-33	-28	-23	-33	-29	-33	-33	-33	-17	-26	-23	-14	-20	-15	-32	-33	-28	-20	-6	-1	-4	-5	-14	-34	-20	-16	-5	-5	-1	-1	-1	-3	-35	-33	-20	-14	-5	-2	-3	-2	1	-4	-35	-34	-15	-5	-5	-3
95	4	-33	-32	-20	-25	-21	-18	-33	-33	-20	-21	-19	-15	-15	-16	-20	-33	-19	-19	-7	-6	-5	-6	-19	-19	-15	-20	-7	-4	-3	-3	-2	-6	-13	-22	-16	-24	-7	-6	-2	-4	-4	-3	-11	-22	-22	-11	-5	-5
95	5	-32	-32	-22	-19	-21	-31	-33	-33	-22	-16	-9	-11	-7	-32	-25	-31	-21	-8	-8	-8	-6	-8	-14	-18	-13	-9	-7	-8	-4	-5	-4	-12	-22	-22	-23	-20	-18	-6	-6	-5	-4	-6	-21	-23	-35	-7	-6	-10
95	6	-32	-32	-31	-33	-26	-33	-33	-33	-20	-22	-11	-18	-14	-19	-20	-33	-16	-17	-11	-2	-4	-6	-13	-20	-15	-23	-11	-3	-3	-3	-3	-6	-34	-31	-18	-24	-12	-3	-3	-4	-5	-5	-35	-16	-35	-18	-9	-5
95	7	-32	-32	-28	-25	-16	-21	-30	-30	-20	-16	-13	-17	-13	-15	-24	-31	-22	-15	-12	-6	-4	-11	-14	-20	-14	-19	-10	-4	-5	-4	-4	-10	-17	-21	-16	-28	-7	-7	-8	-5	-4	-5	-28	-27	-23	-20	-8	-7
95	8	-23	-24	-16	-14	-10	-10	-26	-27	-22	-10	-12	-12	-11	-12	-18	-18	-19	-11	-10	-6	-7	-9	-7	-15	-19	-25	-9	-7	-7	-3	-5	-16	-14	-19	-14	-23	-13	-5	-8	-3	-8	-12	-21	-11	-26	-23	-12	-21
95	9	-32	-30	-23	-16	-16	-19	-27	-30	-27	-13	-15	-14	-13	-15	-18	-30	-19	-15	-13	-9	-10	-10	-13	-19	-22	-19	-11	-4	-3	-3	-3	-10	-14	-18	-15	-18	-14	-4	-3	-4	-3	-13	-20	-17	-19	-27	-11	-9
95	10	-32	-24	-22	-20	-16	-16	-31	-32	-23	-14	-17	-11	-14	-16	-18	-29	-18	-13	-12	-9	-5	-6	-14	-18	-23	-17	-12	-4	-2	-1	-4	-7	-13	-19	-19	-20	-17	-7	-2	-3	-5	-6	-14	-17	-21	-27	-13	-11
96	1	-33	-33	-34	-34	-31	-34	-31	-33	-34	-27	-22	-20	-22	-20	-23	-34	-25	-21	-16	-18	-19	-17	-19	-18	-34	-20	-16	-15	-14	-18	-24	-22	-19	-34	-34	-26	-21	-14	-17	-20	-29	-20	-25	-22	-27	-20	-21	-24
96	2	-33	-33	-34	-31	-34	-33	-33	-33	-34	-28	-22	-22	-26	-20	-29	-33	-30	-15	-16	-18	-20	-17	-18	-26	-34	-22	-12	-15	-13	-14	-26	-23	-23	-34	-34	-21	-19	-14	-14	-15	-26	-19	-21	-29	-24	-23	-23	-28
96	3	-33	-33	-34	-34	-34	-33	-33	-33	-34	-34	-26	-24	-30	-23	-29	-33	-30	-18	-16	-16	-18	-19	-14	-34	-34	-21	-12	-13	-13	-13	-26	-20	-20	-34	-34	-27	-18	-14	-17	-20	-27	-24	-20	-34	-23	-22	-29	-23
96	4	-33	-33	-34	-34	-33	-33	-33	-33	-34	-32	-22	-25	-27	-17	-28	-33	-27	-15	-13	-20	-21	-20	-15	-30	-34	-25	-14	-13	-16	-12	-25	-20	-30	-34	-31	-23	-20	-12	-15	-20	-28	-25	-23	-34	-35	-21	-21	-21
96	5	-33	-33	-34	-34	-33	-33	-33	-33	-34	-34	-27	-24	-21	-26	-25	-33	-30	-18	-14	-18	-20	-17	-15	-26	-32	-26	-15	-12	-15	-14	-27	-19	-19	-34	-32	-28	-25	-12	-18	-24	-28	-22	-26	-34	-35	-26	-24	-25
96	6	-33	-33	-34	-33	-33	-33	-33	-33	-34	-34	-24	-28	-32	-29	-28	-33	-32	-24	-18	-22	-18	-18	-17	-34	-34	-25	-17	-15	-17	-17	-27	-20	-25	-32	-34	-23	-21	-16	-18	-19	-24	-20	-21	-34	-35	-22	-24	-28
96	7	-33	-33	-34	-33	-33	-33	-33	-33	-34	-34	-28	-22	-30	-28	-32	-33	-29	-21	-18	-16	-19	-18	-19	-32	-34	-26	-12	-14	-15	-15	-24	-16	-23	-34	-34	-23	-22	-17	-14	-16	-33	-21	-25	-34	-35	-21	-23	-25
96	8	-33	-32	-33	-33	-33	-33	-33	-33	-34	-34	-28	-26	-32	-34	-32	-33	-32	-22	-18	-18	-22	-16	-16	-34	-32	-22	-14	-14	-16	-15	-23	-17	-28	-33	-34	-26	-21	-17	-16	-18	-29	-21	-22	-34	-29	-19	-20	-27
96	9	-33	-32	-33	-33	-33	-33	-33	-33	-32	-34	-29	-26	-34	-32	-28	-33	-34	-22	-16	-21	-24	-20	-14	-32	-34	-30	-19	-17	-20	-18	-27	-17	-28	-33	-34	-27	-27	-24	-23	-21	-30	-23	-21	-24	-35	-24	-29	-29
96	10	-23	-13	-15	-15	-16	-29	-26	-33	-29	-28	-24	-20	-29	-25	-34	-33	-26	-27	-26	-25	-24	-26	-35	-34	-34	-24	-33	-36	-36	-36	-36	-35	-35	-33	-32	-35	-35	-36	-36	-36	-36	-35	-35	-34	-35	-35	-33	-36
97	1	-3	-3	-5	-4	-2	-3	-5	-3	-3	-3	-4	-3	-4	-4	-3	-4	-3	-4	-3	-4	-3	-4	-2	-5	-3	-4	-3	-2	-3	-2	-3	-3	-4	-4	-2	-3	-3	-2	-5	-3	-3	-3	-3	-2	-1	-2	-2	-3
97	2	-7	-5	-3	-4	-5	-5	-4	-5	-3	-4	-2	-4	-3	-1	-3	-2	-4	-3	-3	-4	-4	-3	-1	-2	-3	-3	-4	-4	-3	-3	-3	-3	-4	-2	-3	-2	-3	-3	-2	-2	-2	-2	-2	-2	-2	-4	-2	-1
97	3	-3	-4	-4	-2	-3	-4	-2	-3	-3	-4	-4	-4	-4	-4	-3	-3	-4	-3	-5	-5	-3	-3	-3	-3	-3	-3	-2	-2	-3	-3	-5	-4	-4	-3	-1	-2	-2	-2	-3	-2	-2	-1	-2	-2	-4	-2	-1	-2
97	4	-3	-2	-3	-4	-4	-2	-3	-3	-3	-5	-3	-4	-3	-4	-3	-5	-3	-3	-1	-2	-3	-3	-2	-1	-2	-1	-2	-3	-1	-2	-5	-3	-2	-1	-2	-3	-3	-3	-1	-2	-3	-3	-3	-2	-2	-3	-2	-3
97	5	-8	-9	-7	-6	-8	-6	-6	-6	-8	-9	-6	-6	-6	-5	-5	-5	-7	-9	-6	-6	-5	-4	-4	-4	-5	-6	-5	-5	-5	-5	-6	-6	-5	-6	-4	-5	-7	-5	-5	-7	-7	-6	-5	-7	-5	-6	-6	-5
97	6	-6	-7	-5	-4	-7	-5	-3	-7	-8	-5	-4	-4	-4	-3	-3	-7	-5	-5	-5	-2	-4	-3	-3	-7	-8	-5	-6	-8	-4	-5	-4	-5	-5	-3	-6	-5	-7	-7	-4	-5	-4	-4	-6	-5	-5	-5	-5	-4
97	7	-5	-8	-6	-4	-5	-8	-7	-5	-5	-5	-4	-4	-3	-4	-4	-4	-5	-5	-4	-4	-3	-2	-3	-5	-7	-7	-4	-4	-5	-6	-5	-5	-3	-5	-3	-6	-5	-4	-5	-9	-7	-5	-3	-4	-5	-5	-6	-7
97	8	-8	-5	-3	-4	-4	-5	-4	-2	-5	-4	-3	-3	-3	-4	-3	-5	-3	-4	-3	-4	-1	-4	-1	-1	-6	-4	-4	-3	-4	-3	-4	-3	-4	-2	-4	-3	-5	-3	-3	-4	-5	-3	-2	-3	-5	-4	-5	-5
97	9	-32	-32	-22	-20	-20	-22	-18	-24	-25	-10	-15	-14	-16	-15	-21	-17	-23	-7	-7	-8	-8	-7	-8	-26	-12	-9	-11	-11	-11	-11	-11	-12	-7	-20	-10	-9	-8	-11	-11	-12	-11	-10	-21	-19	-11	-13	-11	-10
97	10	-5	-5	-2	-3	-3	-3	-3	-4	-4	-3	-1	-2	-2	-3	-3	-3	-2	-3	-3	-2	-3	-3	-4	-4	-5	-3	-4	-3	-4	-3	-3	-2	-1	-2	-3	-5	-5	-5	-4	-4	-5	-4	-2	-3	-3	-5	-4	-5
98	1	-21	-18	-25	-21	-17	-20	-18	-18	-20	-15	-17	-14	-14	-15	-17	-15	-16	-15	-12	-10	-14	-13	-14	-14	-18	-14	-13	-13	-10	-12	-14	-16	-15	-20	-22	-16	-16	-20	-9	-10	-16	-13	-15	-17	-16	-13	-13	-13
98	2	-18	-16	-21	-16	-14	-14	-14	-15	-17	-18	-14	-15	-14	-15	-16	-16	-14	-12	-13	-13	-13	-14	-16	-16	-18	-14	-15	-13	-10	-9	-13	-13	-14	-15	-19	-15	-16	-20	-7	-9	-11	-13	-14	-14	-15	-14	-14	-11
98	3	-19	-19	-28	-16	-19	-17	-18	-16	-18	-16	-16	-16	-18	-17	-16	-18	-18	-18	-15	-15	-15	-14	-14	-15	-23	-18	-17	-14	-13	-12	-15	-15	-15	-17	-20	-15	-14	-15	-13	-7	-11	-14	-18	-14	-20	-13	-16	-16
98	4	-23	-23	-29	-20	-18	-18	-16	-23	-20	-16	-16	-17	-17	-14	-16	-16	-19	-14	-16	-16	-15	-15	-16	-17	-21	-18	-14	-14	-12	-15	-16	-14	-15	-17	-24	-16	-16	-15	-16	-20	-14	-16	-17	-22	-17	-14	-14	-14
98	5	-17	-20	-15	-17	-19	-16	-20	-20	-21	-16	-15	-18	-15	-16	-15	-15	-19	-14	-15	-14	-14	-16	-15	-15	-28	-20	-17	-14	-10	-12	-15	-16	-15	-20	-29	-22	-16	-18	-15	-11	-15	-17	-17	-16	-23	-16	-15	-17
98	6	-18	-19	-27	-15	-18	-18	-23	-21	-22	-25	-17	-17	-18	-17	-16	-18	-18	-16	-15	-14	-18	-15	-19	-17	-33	-21	-15	-15	-11	-13	-12	-17	-19	-16	-26	-18	-16	-13	-12	-16	-15	-16	-16	-15	-24	-16	-17	-16
98	7	-16	-20	-17	-16	-20	-17	-17	-18	-16	-15	-14	-16	-18	-14	-16	-15	-20	-14	-15	-14	-14	-15	-16	-16	-17	-15	-15	-11	-12	-10	-12	-15	-21	-16	-22	-15	-15	-15	-13	-12	-15	-14	-17	-15	-20	-16	-14	-13
98	8	-16	-16	-24	-15	-17	-17	-16	-15	-17	-13	-18	-14	-14	-17	-14	-16	-19	-12	-13	-12	-14	-13	-14	-15	-18	-17	-12	-11	-9	-10	-10	-13	-14	-15	-18	-17	-13	-13	-9	-11	-10	-13	-14	-13	-20	-13	-13	-10
98	9	-17	-17	-20	-20	-18	-21	-18	-16	-20	-18	-15	-16	-14	-17	-16	-17	-19	-14	-13	-11	-10	-12	-15	-17	-20	-18	-13	-12	-8	-10	-9	-14	-17	-15	-21	-16	-15	-13	-9	-12	-12	-12	-14	-15	-22	-14	-13	-12
98	10	-18	-16	-22	-20	-19	-17	-19	-18	-22	-15	-20	-17	-21	-16	-19	-17	-20	-14	-15	-13	-16	-16	-15	-18	-20	-15	-14	-15	-9	-9	-17	-11	-17	-16	-22	-16	-17	-16	-15	-11	-15	-15	-20	-17	-25	-15	-14	-17
99	1	-10	-12	-12	-10	-11	-9	-11	-14	-11	-3	-3	-5	-7	-6	-8	-18	-5	-2	-2	-3	-3	-3	-6	-7	-7	-4	-2	-1	-1	-2	-3	-5	-6	-13	-5	-4	-3	-1	-5	-2	-2	-2	-3	-8	-3	-4	-3	-4
99	2	-13	-11	-13	-12	-11	-12	-12	-14	-11	-6	-5	-4	-3	-4	-19	-16	-4	-3	-3	-3	-2	-2	-4	-6	-4	-1	-1	-2	-1	-1	-2	-4	-4	-8	-3	-2	-1	-2	-1	-1	-3	-3	-3	-3	-2	-3	-2	-3
99	3	-13	-11	-13	-9	-14	-12	-18	-15	-12	-7	-5	-5	-4	-4	-6	-14	-8	-5	-3	-4	-4	-3	-4	-10	-6	-4	-3	-3	-2	-2	-4	-5	-5	-11	-9	-4	-2	-2	-1	-2	-2	-5	-3	-11	-3	-3	-3	-2
99	4	-10	-12	-13	-9	-16	-12	-18	-13	-14	-5	-2	-4	-5	-4	-8	-13	-6	-2	-1	-1	-4	-3	-5	-8	-4	-3	-2	-1	-2	-2	-2	-6	-5	-8	-7	-3	-2	-2	-2	-3	-3	-5	-5	-7	-5	-3	-3	-3
99	5	-11	-14	-15	-12	-13	-12	-16	-18	-10	-7	-3	-4	-4	-5	-10	-19	-8	-4	-2	-2	-2	-3	-3	-11	-5	-3	-2	1	-2	-1	-1	-6	-5	-11	-5	-3	-2	-1	-1	-3	-1	-4	-3	-6	-5	-5	-4	-2
99	6	-9	-12	-12	-7	-9	-11	-15	-13	-15	-8	-4	-5	-5	-5	-8	-12	-7	-4	-3	-2	-4	-3	-6	-7	-10	-3	-1	-1	-1	-2	-2	-3	-3	-8	-8	-3	-2	-1	-3	-2	-2	-2	-6	-7	-3	-2	-2	-4
99	7	-14	-13	-16	-12	-17	-11	-17	-14	-11	-12	-5	-8	-6	-12	-17	-20	-7	-5	-3	-3	-5	-4	-6	-10	-7	-4	-3	0	-1	-1	-4	-4	-7	-14	-7	-3	-3	-2	-3	-1	-2	-5	-6	-7	-4	-3	-3	-2
99	8	-17	-19	-17	-12	-11	-11	-13	-15	-14	-10	-10	-8	-7	-9	-9	-15	-9	-6	-3	-3	-5	-4	-5	-11	-12	-5	-5	-3	-4	-8	-4	-5	-8	-12	-12	-7	-6	-4	-4	-6	-5	-9	-8	-9	-7	-5	-5	-3
99	9	-19	-13	-12	-16	-17	-14	-18	-15	-12	-9	-7	-8	-8	-12	-17	-17	-8	-7	-3	-3	-6	-6	-10	-10	-15	-6	-6	-4	-2	-6	-5	-8	-7	-14	-10	-5	-6	-4	-3	-7	-6	-5	-6	-8	-9	-5	-4	-4
99	10	-18	-16	-19	-8	-15	-14	-15	-14	-13	-10	-8	-7	-11	-15	-14	-17	-9	-8	-6	-4	-5	-6	-5	-13	-11	-9	-6	-4	-8	-9	-4	-5	-7	-13	-13	-10	-6	-4	-6	-5	-6	-9	-9	-10	-7	-6	-6	-7
100	1	-20	-20	-12	-3	-3	-4	-4	-20	-5	-3	-1	-1	-3	-1	-1	-3	-1	-2	-1	-1	1	-1	0	-1	-6	-1	-2	0	0	1	-1	-1	-2	-6	-5	-1	-2	-1	-1	-2	-2	-2	-2	-7	-3	-2	-1	-3
100	2	-31	-29	-20	-10	-3	-2	-3	-3	-4	-4	-1	0	-1	-2	-2	-6	-2	-2	-1	0	-1	-1	-1	-2	-8	-1	-2	-1	-2	-2	0	0	-2	-5	-5	-3	-1	-2	-2	-3	-1	1	-1	-10	-3	-3	-3	-3
100	3	-28	-33	-29	-5	-5	-7	-9	-14	-4	0	-1	-2	0	-1	-2	-4	-1	-1	0	0	-1	0	0	-2	-6	-1	0	0	1	0	-1	-1	-3	-11	-4	-1	-2	0	-1	0	0	-2	-2	-10	-4	-2	0	-1
100	4	-31	-26	-17	-25	-9	-8	-5	-12	-12	-1	-1	1	-1	0	-1	-8	0	1	0	1	-1	0	1	0	-7	-1	0	1	1	0	-2	-1	-1	-16	-5	-3	-2	0	0	-2	-1	-2	-2	-24	-6	-2	-1	-2
100	5	-14	-26	-15	-19	-5	-9	-18	-12	-6	-2	-1	0	-1	-3	-1	-14	-1	0	0	3	0	-1	0	-4	-6	-2	-1	-1	-1	0	0	-1	-4	-10	-4	-2	0	0	-1	-2	-3	-3	-5	-28	-2	-1	-3	-2
100	6	-25	-31	-26	-4	-9	-4	-3	-24	-8	-1	-1	1	-1	1	-2	-4	-3	1	0	0	-1	0	-1	-5	-4	-2	-1	-1	0	-2	0	0	-3	-5	-7	-2	0	0	-1	-2	-2	-2	-4	-25	-2	-2	-1	-2
100	7	-33	-33	-24	-8	-7	-15	-26	-34	-6	-4	-3	-4	-1	-1	-3	-16	-2	-3	-1	1	-2	-2	-2	-3	-11	-3	-2	-2	0	-1	-1	1	-2	-19	-11	-4	-3	-2	-2	-2	-2	-2	-3	-27	-5	-4	-2	-4
100	8	-33	-33	-29	-17	-14	-9	-19	-31	-10	-3	-1	-2	-2	-2	-4	-16	-3	-1	0	0	0	-1	-2	-3	-5	-1	-1	0	-3	-2	-1	-2	-3	-12	-7	-3	-1	-2	-4	-3	-4	-2	-3	-9	-3	-3	-2	-3
100	9	-33	-33	-30	-7	-6	-2	-20	-16	-8	-1	-1	0	0	-1	-3	-14	-2	1	-1	0	-1	-2	-3	-3	-5	-1	1	-1	0	-1	-4	-3	-4	-11	-4	-3	-3	-2	-1	-2	-2	-3	-2	-10	-6	-2	-1	-3
100	10	-33	-33	-12	-17	-8	-10	-7	-31	-8	-4	-3	-2	-4	-3	-3	-9	-2	-1	-1	-1	-1	-2	-3	-5	-8	-2	-1	-2	-2	-1	-2	-2	-4	-29	-7	0	1	0	-1	-4	-4	-3	-4	-28	-4	-1	-2	-3
101	1	-34	-34	-22	-21	-28	-29	-34	-34	-35	-22	-18	-18	-20	-17	-21	-35	-35	-36	-34	-19	-15	-17	-20	-27	-35	-36	-36	-37	-37	-14	-18	-18	-23	-35	-35	-36	-36	-37	-37	-24	-16	-19	-25	-35	-36	-36	-37	-37
101	2	-27	-34	-26	-30	-34	-27	-31	-34	-21	-18	-24	-19	-21	-25	-26	-35	-35	-36	-36	-28	-17	-18	-21	-27	-35	-36	-36	-37	-30	-16	-19	-19	-26	-27	-35	-36	-36	-37	-33	-18	-14	-17	-22	-32	-36	-36	-36	-37
101	3	-34	-34	-20	-21	-23	-22	-27	-34	-24	-33	-23	-17	-18	-22	-24	-35	-35	-36	-36	-18	-15	-17	-19	-35	-35	-36	-36	-37	-35	-16	-14	-18	-21	-30	-35	-36	-36	-37	-37	-28	-22	-15	-16	-23	-36	-36	-36	-37
101	4	-34	-34	-22	-22	-24	-28	-24	-25	-35	-24	-21	-16	-20	-22	-24	-26	-35	-36	-24	-16	-16	-20	-23	-26	-35	-36	-36	-37	-23	-15	-18	-18	-22	-35	-35	-36	-36	-37	-37	-30	-14	-18	-21	-35	-36	-36	-36	-37
101	5	-34	-34	-31	-32	-34	-34	-30	-34	-27	-23	-20	-24	-28	-35	-29	-34	-35	-36	-36	-18	-17	-20	-27	-31	-35	-36	-36	-37	-30	-17	-19	-20	-24	-31	-35	-36	-36	-37	-37	-25	-20	-20	-24	-28	-36	-36	-36	-37
101	6	-34	-34	-23	-29	-34	-32	-34	-34	-35	-24	-20	-21	-20	-24	-23	-34	-35	-36	-36	-18	-18	-21	-21	-29	-35	-36	-36	-37	-29	-18	-18	-21	-23	-23	-35	-36	-36	-37	-37	-28	-18	-21	-22	-27	-36	-36	-36	-37
101	7	-34	-33	-20	-29	-34	-34	-32	-34	-35	-26	-24	-23	-31	-32	-22	-34	-35	-36	-36	-20	-20	-19	-21	-18	-35	-36	-36	-37	-37	-20	-17	-18	-16	-26	-35	-36	-36	-37	-37	-29	-25	-21	-25	-35	-36	-36	-36	-36
101	8	-34	-33	-22	-24	-32	-34	-34	-34	-33	-26	-21	-18	-21	-29	-25	-34	-35	-36	-36	-21	-15	-19	-23	-28	-35	-36	-36	-36	-37	-16	-14	-19	-27	-30	-35	-36	-36	-37	-37	-30	-25	-17	-21	-25	-36	-36	-36	-36
101	9	-33	-33	-22	-23	-24	-28	-32	-34	-35	-33	-24	-20	-25	-24	-35	-34	-35	-35	-36	-25	-22	-19	-21	-28	-35	-35	-36	-36	-37	-19	-19	-18	-23	-24	-35	-36	-36	-36	-37	-30	-24	-25	-22	-25	-35	-36	-36	-36
101	10	-33	-33	-21	-27	-32	-34	-34	-34	-35	-21	-23	-23	-25	-35	-33	-34	-35	-35	-36	-27	-20	-25	-22	-25	-35	-35	-36	-36	-35	-21	-19	-21	-21	-32	-35	-36	-36	-36	-37	-35	-32	-18	-19	-27	-35	-36	-36	-36
102	1	-16	-14	-18	-22	-15	-21	-17	-17	-16	-15	-14	-13	-15	-18	-24	-25	-15	-13	-36	-25	-11	-14	-16	-14	-20	-15	-11	-12	-11	-11	-19	-15	-17	-14	-16	-13	-11	-8	-9	-10	-11	-13	-14	-16	-14	-14	-12	-12
102	2	-17	-13	-16	-18	-18	-21	-21	-24	-15	-13	-14	-17	-16	-16	-21	-19	-15	-14	-32	-29	-8	-14	-15	-15	-22	-17	-14	-9	-12	-10	-26	-16	-15	-17	-16	-13	-11	-9	-11	-13	-8	-13	-17	-16	-13	-8	-11	-9
102	3	-16	-13	-17	-15	-19	-19	-15	-20	-19	-17	-17	-14	-17	-14	-25	-20	-18	-16	-28	-36	-15	-14	-19	-19	-23	-13	-15	-15	-16	-10	-25	-18	-15	-16	-21	-15	-11	-12	-10	-11	-11	-11	-18	-15	-17	-15	-13	-12
102	4	-15	-19	-17	-15	-17	-16	-16	-20	-19	-15	-14	-15	-12	-16	-23	-20	-23	-13	-36	-36	-15	-15	-17	-18	-23	-15	-11	-9	-14	-11	-30	-18	-15	-15	-20	-18	-9	-10	-9	-11	-13	-15	-19	-17	-15	-14	-11	-13
102	5	-16	-17	-18	-16	-17	-17	-18	-19	-21	-18	-21	-35	-19	-16	-23	-25	-18	-16	-36	-27	-13	-21	-14	-17	-22	-17	-17	-12	-19	-11	-25	-18	-14	-15	-26	-16	-13	-15	-18	-12	-19	-15	-20	-16	-16	-16	-15	-16
102	6	-14	-16	-18	-19	-17	-19	-19	-20	-18	-15	-16	-28	-16	-17	-20	-18	-15	-18	-36	-28	-15	-20	-17	-18	-25	-12	-14	-13	-13	-14	-36	-21	-18	-18	-18	-17	-12	-13	-15	-14	-13	-18	-21	-18	-15	-16	-13	-13
102	7	-16	-19	-18	-17	-16	-19	-17	-18	-20	-19	-14	-29	-14	-17	-19	-21	-17	-15	-36	-30	-11	-25	-17	-18	-26	-16	-16	-13	-12	-12	-34	-26	-16	-16	-21	-15	-15	-15	-14	-11	-13	-14	-21	-19	-16	-16	-14	-15
102	8	-17	-18	-18	-17	-15	-20	-19	-19	-23	-17	-24	-33	-26	-21	-22	-24	-21	-35	-36	-36	-34	-36	-22	-19	-21	-15	-16	-15	-16	-14	-36	-36	-22	-20	-21	-15	-13	-13	-14	-13	-15	-20	-25	-23	-19	-16	-16	-12
102	9	-18	-16	-19	-16	-16	-16	-16	-17	-24	-16	-26	-30	-28	-16	-18	-22	-17	-24	-36	-36	-36	-36	-21	-18	-22	-17	-14	-21	-24	-12	-36	-34	-20	-19	-23	-17	-17	-15	-15	-14	-14	-16	-21	-21	-22	-20	-17	-14
102	10	-16	-17	-20	-20	-19	-14	-17	-16	-22	-22	-33	-35	-35	-30	-16	-22	-18	-35	-36	-36	-34	-36	-28	-33	-20	-18	-17	-27	-28	-19	-36	-36	-18	-23	-24	-18	-17	-17	-18	-22	-18	-19	-18	-21	-23	-17	-20	-15
103	1	-15	-16	-16	-15	-13	-19	-14	-12	-24	-15	-15	-12	-12	-15	-16	-17	-17	-11	-4	-5	-5	-6	-14	-18	-24	-17	-5	-2	-6	-1	-4	-5	-16	-13	-34	-12	-4	-3	-1	-2	-2	-3	-12	-19	-15	-11	-4	-1
103	2	-11	-17	-14	-14	-16	-10	-13	-15	-24	-15	-18	-16	-11	-12	-12	-14	-34	-13	-4	-3	-4	-7	-9	-30	-34	-23	-4	-1	-1	-5	-2	-5	-14	-12	-26	-19	-11	0	-1	-1	-3	-2	-18	-28	-17	-13	-5	-1
103	3	-19	-13	-14	-17	-20	-19	-19	-13	-24	-15	-15	-13	-16	-14	-13	-16	-22	-11	-3	-5	-7	-5	-16	-21	-34	-18	-8	-1	-4	-3	-4	-5	-14	-15	-34	-16	-8	1	0	-1	-2	-8	-17	-34	-18	-11	-4	-2
103	4	-18	-11	-13	-14	-13	-15	-15	-13	-32	-17	-16	-15	-15	-14	-15	-11	-27	-12	-6	-3	-4	-7	-10	-26	-34	-18	-9	-1	1	-2	-2	-10	-16	-13	-28	-21	-5	-2	-1	-1	-2	-8	-16	-24	-22	-15	-4	-2
103	5	-23	-13	-15	-14	-16	-22	-16	-11	-23	-16	-21	-15	-13	-8	-10	-15	-27	-14	-10	-1	-3	-7	-11	-11	-34	-23	-8	-1	-1	-2	-2	-4	-17	-14	-31	-14	-10	-1	-1	-2	-1	-7	-15	-24	-14	-14	-7	-2
103	6	-11	-13	-14	-15	-15	-13	-14	-12	-34	-16	-13	-15	-14	-14	-17	-14	-34	-11	-8	-4	-3	-7	-12	-24	-34	-27	-10	-3	0	0	-3	-13	-16	-13	-20	-23	-9	0	2	-2	-3	-11	-19	-26	-21	-13	-8	-1
103	7	-10	-14	-17	-15	-14	-17	-11	-12	-26	-19	-17	-14	-10	-12	-12	-11	-34	-12	-8	-3	-8	-9	-10	-23	-29	-19	-10	-2	0	-2	-3	-13	-15	-11	-11	-21	-12	-3	-1	-2	-7	-7	-16	-25	-17	-13	-7	-2
103	8	-24	-13	-18	-13	-18	-17	-12	-13	-19	-18	-20	-15	-20	-16	-15	-12	-34	-14	-7	-3	-6	-9	-17	-16	-34	-24	-9	-2	1	-2	-5	-15	-14	-11	-17	-21	-10	0	3	-1	-4	-11	-22	-32	-18	-14	-6	-7
103	9	-14	-20	-16	-12	-16	-17	-11	-11	-20	-14	-20	-14	-13	-18	-16	-10	-25	-12	-9	-5	-5	-8	-15	-21	-34	-17	-11	-3	-1	-3	-3	-11	-14	-15	-23	-35	-15	-3	-3	-1	-2	-11	-17	-34	-16	-16	-7	-3
103	10	-26	-11	-31	-16	-21	-17	-14	-22	-28	-23	-21	-17	-23	-17	-16	-24	-34	-18	-11	-17	-12	-11	-17	-17	-29	-35	-15	-13	-6	-12	-7	-14	-15	-12	-28	-29	-16	-5	-5	-8	-5	-11	-21	-23	-28	-16	-8	-4
104	1	-17	-20	-18	-13	-5	-6	-5	-5	-18	-16	-9	-2	-3	-2	-2	-1	-15	-5	-2	-4	-2	-2	-1	-3	-14	-6	-4	-2	-3	-3	-3	-1	-3	-2	-13	-4	-3	-3	-1	-4	-3	-1	-2	-4	-2	-3	-3	-3
104	2	-15	-6	-31	-13	-2	-1	-1	0	-19	-14	-2	-2	0	2	0	-2	-13	-8	2	0	0	1	0	1	-10	-5	-2	1	-1	0	1	1	2	0	-11	-5	-2	-2	-2	0	-1	1	0	0	-4	-3	1	1
104	3	-15	-20	-22	-18	-6	-9	-4	-7	-28	-26	-4	-5	-4	-1	-2	-3	-22	-3	-1	-1	0	0	-1	0	-10	-7	-3	-1	0	-2	-2	-2	-2	0	-16	-7	-2	-3	-1	0	0	0	-2	-1	-10	-2	-3	-1
104	4	-26	-30	-25	-14	-14	-15	-6	-8	-18	-21	-1	-1	0	-2	-2	-4	-17	-4	-1	1	0	-1	-2	-1	-10	-3	-1	1	2	-1	0	0	-1	-2	-10	-2	0	0	0	-1	1	-1	0	-1	-2	-2	-1	-2
104	5	-28	-23	-33	-23	-19	-12	-12	-8	-27	-26	-11	-7	-11	-2	-3	-5	-17	-4	-2	-4	-2	-1	-4	-6	-24	-6	-5	-2	-1	-5	-3	-5	-4	-5	-14	-8	-6	-5	-2	-3	-2	-3	-1	-1	-7	-4	-2	-3
104	6	-21	-15	-25	-17	-13	-4	-4	-4	-21	-16	-7	-2	-4	-1	-2	-1	-16	-13	-1	0	-2	0	-1	0	-22	-17	-4	-1	1	0	1	-1	-1	0	-19	-11	-2	-1	0	-1	1	1	-1	0	-6	0	-1	0
104	7	-25	-31	-32	-19	-16	-14	-13	-13	-31	-25	-9	-2	-2	-3	-3	0	-21	-13	-1	0	0	-1	-1	-4	-16	-15	-2	1	1	0	-1	-1	1	-2	-17	-5	-3	0	1	-2	1	-1	0	0	-4	-2	0	0
104	8	-32	-16	-30	-15	-18	-3	-3	-6	-16	-16	-11	-1	-1	-2	-2	-2	-15	-8	1	-1	0	-1	-2	-1	-15	-9	-1	0	-2	-1	0	0	-1	0	-33	-5	-1	0	-1	-1	-1	-1	0	1	-7	-3	-1	0
104	9	-32	-31	-32	-32	-22	-11	-9	-6	-33	-33	-11	-8	-1	-2	-1	-7	-33	-4	-1	-3	-2	-1	-1	-3	-19	-13	-13	-1	-2	0	0	-2	-2	-1	-33	-6	-2	-1	-3	-3	-2	-1	-2	-3	-14	-1	-2	-3
104	10	-22	-26	-32	-30	-17	-12	-10	-7	-33	-21	-22	-13	-4	-2	-2	-4	-21	-16	-5	-1	-2	-1	-1	-1	-18	-15	-7	0	0	-2	-3	-1	-1	-4	-20	-12	0	0	0	-1	0	-2	-2	-2	-5	-1	-2	-1
105	1	-15	-19	-14	-11	-14	-12	-14	-20	-12	-16	-34	-18	-13	-4	-7	-12	-11	-33	-13	-5	-1	-2	-4	-5	-11	-20	-14	-4	-3	0	-1	-5	-2	-1	-9	-11	-15	-3	-3	-2	-1	1	-4	-3	-9	-10	-3	-1
105	2	-24	-33	-28	-19	-18	-14	-12	-17	-23	-23	-34	-22	-16	-9	-13	-27	-11	-33	-12	-7	-3	-1	-2	-6	-11	-12	-12	-17	-2	0	-1	-1	-3	-4	-13	-12	-11	-3	-3	-2	-1	-1	-2	-4	-11	-13	-3	-2
105	3	-14	-21	-15	-13	-13	-12	-14	-25	-14	-14	-34	-21	-14	-11	-16	-33	-17	-20	-14	-5	-3	-2	-3	-5	-14	-12	-13	-4	-4	-3	-2	-2	-2	-3	-11	-12	-12	-1	-2	0	0	0	-1	-3	-10	-13	-3	-3
105	4	-21	-32	-14	-12	-15	-12	-16	-22	-14	-13	-32	-20	-14	-12	-15	-24	-19	-21	-12	-4	-2	-2	-3	-7	-9	-9	-10	-5	-3	0	-1	-1	-3	-6	-14	-11	-13	-5	-2	-1	-2	-2	-3	-7	-11	-11	-7	-4
105	5	-33	-30	-13	-22	-13	-12	-15	-31	-15	-12	-24	-16	-12	-10	-10	-10	-15	-19	-13	-4	-2	-2	-2	-3	-32	-12	-17	-6	-2	-2	-1	0	-2	-4	-11	-10	-11	-5	-5	-1	-1	-1	-5	-5	-11	-10	-8	-4
105	6	-33	-27	-30	-16	-14	-13	-18	-24	-22	-14	-23	-21	-13	-13	-17	-28	-12	-35	-13	-8	-3	-2	-3	-4	-34	-16	-15	-10	-2	-1	-3	-1	-2	-5	-11	-10	-11	-5	-3	-1	-3	-1	-2	-5	-12	-11	-7	-2
105	7	-33	-32	-19	-13	-19	-14	-16	-22	-34	-16	-34	-18	-17	-13	-22	-19	-15	-19	-11	-12	-4	-5	-5	-5	-17	-14	-12	-8	-3	-2	-3	-3	-3	-5	-12	-14	-10	-4	-4	-4	-3	-4	-4	-8	-18	-13	-5	-5
105	8	-32	-32	-33	-26	-11	-10	-14	-22	-34	-14	-14	-16	-15	-19	-17	-26	-12	-15	-13	-15	-3	-2	-4	-4	-34	-8	-8	-8	-2	-2	0	-4	-3	-7	-15	-11	-10	-7	-3	-3	-7	-5	-3	-4	-11	-10	-8	-5
105	9	-32	-32	-33	-33	-17	-22	-17	-32	-33	-12	-11	-14	-32	-22	-25	-33	-22	-11	-14	-13	-6	-7	-12	-17	-29	-9	-10	-18	-3	-3	-3	-3	-4	-10	-20	-12	-12	-6	-2	-2	-2	-2	-2	-7	-14	-11	-7	-5
105	10	-32	-32	-33	-33	-23	-11	-14	-32	-33	-13	-15	-14	-18	-24	-26	-27	-27	-11	-13	-15	-6	-4	-5	-8	-34	-15	-10	-12	-2	-4	-3	-3	-3	-4	-32	-10	-8	-3	-1	-1	-2	-2	-2	-8	-11	-14	-10	-2
106	1	-33	-32	-33	-33	-33	-23	-20	-25	-31	-22	-18	-21	-22	-20	-26	-21	-34	-22	-23	-33	-25	-21	-20	-28	-28	-35	-33	-16	-16	-18	-20	-21	-23	-22	-30	-35	-30	-12	-23	-17	-15	-18	-20	-24	-35	-35	-25	-15
106	2	-33	-32	-33	-33	-27	-23	-31	-22	-27	-19	-19	-21	-22	-27	-21	-21	-34	-20	-23	-27	-21	-20	-21	-28	-26	-35	-26	-15	-14	-16	-16	-22	-28	-23	-27	-35	-28	-13	-15	-13	-16	-18	-24	-21	-35	-35	-28	-16
106	3	-33	-28	-33	-33	-29	-22	-25	-24	-28	-24	-18	-21	-22	-27	-20	-29	-29	-22	-23	-29	-22	-20	-21	-20	-31	-35	-35	-20	-18	-16	-16	-22	-23	-25	-30	-35	-35	-13	-20	-15	-16	-17	-25	-15	-35	-35	-35	-18
106	4	-32	-32	-33	-33	-33	-33	-33	-33	-34	-34	-34	-34	-31	-34	-34	-33	-34	-33	-33	-35	-28	-35	-35	-29	-34	-35	-35	-29	-22	-24	-25	-28	-34	-33	-34	-26	-27	-25	-31	-21	-22	-25	-35	-28	-35	-29	-26	-21
106	5	-32	-32	-33	-33	-33	-33	-33	-33	-32	-28	-20	-22	-20	-24	-21	-31	-34	-25	-25	-32	-29	-23	-27	-20	-32	-35	-35	-24	-21	-19	-20	-23	-20	-33	-32	-35	-35	-25	-23	-19	-21	-24	-26	-17	-35	-35	-35	-24
106	6	-32	-32	-33	-33	-33	-33	-31	-30	-34	-24	-20	-20	-20	-21	-21	-33	-34	-33	-22	-33	-27	-21	-20	-22	-29	-35	-35	-27	-24	-22	-22	-27	-22	-33	-34	-35	-35	-24	-26	-24	-22	-22	-22	-27	-35	-35	-35	-18
106	7	-32	-32	-33	-33	-31	-33	-33	-32	-34	-34	-34	-34	-34	-34	-34	-33	-31	-33	-35	-35	-35	-35	-34	-34	-32	-35	-35	-28	-35	-35	-35	-35	-34	-33	-29	-26	-33	-24	-30	-36	-36	-35	-35	-33	-24	-30	-22	-28
106	8	-32	-32	-33	-33	-33	-33	-33	-30	-33	-19	-23	-21	-18	-21	-20	-33	-34	-34	-33	-33	-28	-18	-20	-32	-26	-34	-35	-18	-24	-24	-26	-27	-18	-33	-34	-35	-35	-32	-24	-28	-26	-22	-19	-31	-34	-35	-35	-22
106	9	-32	-32	-33	-33	-33	-33	-33	-32	-33	-19	-16	-19	-15	-23	-20	-33	-30	-34	-21	-35	-24	-19	-16	-25	-29	-34	-35	-25	-24	-22	-19	-19	-17	-33	-34	-35	-35	-32	-28	-27	-19	-15	-19	-26	-34	-35	-33	-21
106	10	-32	-32	-33	-33	-31	-33	-32	-32	-33	-34	-30	-34	-34	-34	-33	-32	-26	-22	-24	-35	-33	-32	-34	-33	-33	-34	-26	-27	-22	-22	-32	-35	-34	-33	-33	-34	-30	-28	-21	-24	-29	-35	-34	-33	-26	-21	-21	-19
107	1	-33	-33	-28	-19	-18	-17	-26	-33	-20	-15	-16	-17	-16	-13	-16	-34	-25	-14	-11	-20	-16	-15	-18	-18	-21	-15	-22	-10	-6	-9	-18	-15	-19	-17	-25	-18	-16	-11	-10	-12	-16	-18	-24	-25	-18	-16	-15	-11
107	2	-33	-33	-26	-26	-21	-26	-27	-33	-25	-17	-12	-14	-14	-14	-18	-34	-17	-13	-13	-15	-14	-14	-13	-21	-28	-13	-19	-11	-7	-11	-14	-14	-15	-24	-25	-14	-14	-10	-9	-10	-14	-16	-15	-16	-17	-13	-13	-10
107	3	-33	-33	-34	-21	-16	-23	-28	-33	-29	-15	-15	-13	-13	-20	-22	-34	-18	-12	-14	-20	-13	-15	-14	-24	-21	-18	-24	-15	-8	-12	-22	-16	-18	-19	-19	-13	-13	-7	-5	-10	-17	-17	-20	-23	-20	-13	-16	-15
107	4	-33	-33	-32	-25	-29	-26	-25	-33	-22	-17	-15	-18	-17	-14	-21	-32	-23	-13	-15	-20	-15	-15	-17	-20	-27	-17	-17	-12	-10	-14	-23	-15	-18	-19	-15	-13	-19	-13	-6	-15	-17	-15	-17	-24	-18	-24	-22	-18
107	5	-33	-33	-34	-24	-34	-34	-33	-31	-22	-16	-16	-23	-18	-15	-18	-34	-19	-15	-16	-18	-19	-13	-15	-24	-25	-28	-29	-12	-14	-18	-24	-15	-17	-27	-26	-15	-21	-12	-15	-14	-22	-15	-16	-18	-24	-14	-17	-17
107	6	-33	-33	-34	-24	-15	-22	-18	-24	-34	-20	-15	-18	-15	-13	-15	-27	-17	-13	-14	-20	-17	-14	-16	-14	-22	-16	-20	-16	-8	-14	-22	-13	-16	-15	-23	-13	-14	-15	-12	-9	-24	-16	-17	-24	-17	-18	-18	-17
107	7	-33	-33	-34	-14	-12	-23	-23	-31	-21	-20	-13	-10	-15	-17	-16	-15	-18	-15	-15	-15	-14	-14	-15	-10	-32	-12	-17	-19	-9	-12	-15	-15	-11	-13	-27	-13	-15	-15	-7	-13	-19	-18	-19	-18	-17	-15	-14	-16
107	8	-33	-33	-34	-23	-23	-33	-26	-28	-20	-22	-14	-15	-18	-14	-23	-18	-20	-15	-18	-21	-14	-16	-11	-15	-20	-15	-19	-17	-19	-14	-26	-16	-13	-21	-28	-14	-15	-15	-11	-13	-19	-16	-17	-15	-20	-14	-21	-16
107	9	-33	-32	-33	-24	-26	-26	-20	-33	-32	-26	-11	-15	-10	-14	-19	-27	-21	-13	-12	-18	-16	-13	-11	-15	-32	-17	-14	-20	-16	-18	-33	-13	-12	-12	-34	-11	-13	-19	-9	-10	-22	-13	-13	-19	-19	-12	-15	-15
107	10	-33	-32	-33	-31	-29	-33	-33	-33	-34	-29	-19	-18	-19	-20	-26	-33	-25	-15	-16	-24	-21	-14	-15	-21	-34	-19	-17	-30	-27	-26	-33	-17	-20	-20	-31	-19	-18	-24	-27	-30	-23	-18	-17	-17	-19	-15	-17	-19
108	1	-27	-22	-22	-17	-25	-27	-25	-24	-35	-29	-23	-26	-16	-26	-30	-24	-34	-34	-15	-11	-19	-18	-36	-32	-35	-31	-26	-18	-9	-10	-16	-19	-33	-27	-36	-36	-24	-19	-13	-13	-17	-16	-36	-24	-33	-36	-29	-15
108	2	-30	-27	-29	-28	-27	-25	-28	-27	-27	-33	-26	-36	-22	-35	-28	-27	-35	-32	-20	-13	-23	-17	-30	-22	-35	-36	-26	-22	-9	-10	-19	-23	-36	-18	-31	-36	-31	-17	-9	-9	-19	-21	-36	-18	-36	-36	-35	-22
108	3	-34	-24	-26	-22	-22	-23	-25	-27	-35	-25	-35	-34	-24	-30	-35	-35	-33	-28	-19	-13	-26	-16	-36	-35	-35	-36	-24	-25	-10	-18	-18	-21	-36	-19	-35	-36	-22	-14	-13	-16	-18	-18	-36	-21	-36	-36	-29	-13
108	4	-27	-34	-33	-23	-23	-34	-24	-23	-35	-25	-30	-32	-20	-35	-28	-33	-35	-23	-27	-15	-23	-18	-36	-28	-35	-36	-27	-28	-14	-12	-19	-22	-36	-25	-33	-36	-24	-14	-15	-19	-23	-23	-36	-19	-36	-36	-25	-16
108	5	-34	-34	-35	-22	-29	-22	-26	-32	-35	-28	-35	-31	-24	-33	-33	-27	-35	-29	-24	-13	-22	-28	-36	-28	-35	-36	-24	-33	-12	-18	-24	-25	-36	-24	-35	-36	-21	-20	-11	-15	-20	-26	-36	-21	-36	-36	-36	-12
108	6	-34	-27	-35	-34	-34	-34	-29	-34	-35	-33	-35	-29	-23	-32	-35	-35	-35	-25	-36	-12	-26	-26	-36	-35	-35	-36	-22	-37	-17	-20	-15	-27	-36	-24	-35	-36	-21	-10	-13	-19	-17	-20	-36	-23	-36	-36	-34	-17
108	7	-34	-34	-35	-34	-34	-34	-34	-34	-35	-35	-35	-33	-19	-35	-35	-35	-35	-36	-36	-14	-25	-34	-36	-35	-35	-36	-23	-37	-9	-25	-20	-21	-36	-33	-35	-36	-26	-24	-10	-17	-26	-26	-36	-27	-36	-36	-36	-16
108	8	-34	-34	-35	-32	-27	-30	-34	-34	-35	-27	-35	-35	-31	-35	-35	-28	-35	-36	-30	-20	-23	-24	-34	-35	-35	-36	-17	-37	-11	-22	-18	-27	-36	-27	-35	-36	-19	-26	-22	-21	-25	-22	-36	-24	-36	-34	-36	-23
108	9	-34	-34	-34	-34	-34	-34	-34	-34	-35	-27	-35	-35	-32	-35	-35	-34	-35	-36	-34	-22	-27	-36	-28	-35	-35	-36	-21	-37	-18	-14	-17	-21	-35	-26	-35	-36	-36	-17	-16	-21	-25	-25	-36	-21	-36	-36	-30	-16
108	10	-34	-33	-34	-34	-34	-34	-34	-34	-35	-35	-35	-35	-30	-35	-35	-34	-35	-36	-36	-13	-24	-33	-36	-35	-35	-36	-19	-37	-15	-22	-22	-24	-35	-33	-35	-36	-29	-22	-12	-16	-24	-26	-36	-24	-36	-36	-29	-19
109	1	-9	-9	-13	-10	-7	-8	-8	-8	-9	-9	-9	-9	-9	-8	-9	-10	-10	-5	-3	-3	-2	-2	-2	-9	-9	-6	-2	-2	-1	-1	-1	-3	-7	-10	-7	-4	-2	-1	-1	-1	-2	-2	-5	-14	-3	-2	-2	-3
109	2	-9	-9	-9	-9	-10	-8	-9	-11	-10	-9	-6	-5	-7	-8	-8	-12	-8	-4	-3	-3	-3	-1	-3	-11	-7	-6	-2	-2	-1	-1	-1	-3	-6	-10	-7	-3	-3	0	-2	-2	-1	-3	-6	-11	-1	-1	0	-1
109	3	-9	-7	-13	-9	-9	-8	-8	-8	-9	-10	-9	-9	-9	-8	-11	-11	-8	-4	-3	-4	-3	-3	-5	-11	-7	-6	-2	-2	-1	0	0	-4	-7	-13	-6	-5	-3	-2	0	1	0	-3	-5	-15	0	-1	0	0
109	4	-10	-10	-9	-9	-8	-8	-10	-10	-9	-10	-10	-12	-11	-11	-10	-10	-11	-5	-4	-5	-4	-4	-6	-13	-8	-8	-4	-2	-2	-2	-2	-6	-11	-12	-7	-6	-3	-2	0	-1	-2	-4	-9	-12	-5	-2	-2	0
109	5	-16	-10	-13	-11	-10	-9	-10	-12	-9	-8	-11	-12	-11	-8	-8	-10	-9	-6	-7	-7	-7	-6	-15	-11	-9	-9	-5	-4	-2	-3	-3	-4	-11	-15	-9	-8	-5	-2	-2	1	-2	-4	-13	-10	-6	-4	-3	-4
109	6	-13	-12	-8	-9	-9	-8	-8	-8	-9	-8	-10	-11	-8	-6	-7	-10	-8	-6	-5	-7	-5	-6	-9	-8	-8	-7	-3	-2	-3	-2	-2	-5	-8	-11	-9	-6	-3	-1	-1	1	0	-3	-9	-8	-5	-2	-1	-2
109	7	-9	-11	-11	-8	-9	-8	-10	-12	-9	-9	-11	-10	-9	-7	-9	-11	-9	-7	-5	-7	-6	-6	-9	-10	-9	-8	-5	-3	-2	-3	-4	-7	-9	-13	-9	-8	-4	-4	-2	-1	-2	-4	-9	-9	-5	-3	-2	-1
109	8	-12	-13	-9	-8	-7	-7	-8	-13	-9	-8	-10	-9	-8	-6	-8	-12	-8	-6	-6	-9	-5	-5	-7	-9	-9	-9	-7	-2	-2	-2	-2	-4	-8	-14	-9	-8	-5	-2	0	1	-1	-3	-9	-10	-7	-3	-2	-1
109	9	-15	-11	-9	-6	-6	-7	-9	-8	-7	-7	-9	-9	-8	-7	-8	-9	-9	-7	-6	-7	-7	-5	-10	-8	-8	-9	-4	-4	-2	-2	-4	-7	-9	-10	-7	-5	-4	-2	-1	-2	-4	-5	-9	-8	-5	-4	-3	-2
109	10	-11	-12	-9	-9	-8	-7	-7	-8	-8	-7	-9	-8	-9	-7	-7	-10	-8	-6	-6	-9	-4	-6	-11	-9	-7	-8	-4	-2	-2	0	-3	-7	-9	-12	-8	-5	-4	-2	-1	-1	-2	-3	-8	-9	-6	-3	-2	-2
110	1	-17	-15	-11	-4	-5	-6	-3	-6	-9	-6	-4	-3	-3	-2	-3	-3	-7	-6	-5	-2	-1	-1	-1	-1	-10	-8	-7	-6	-4	-4	-2	-2	-2	-5	-11	-8	-6	-5	-8	-9	-2	-1	-3	-4	-14	-4	-5	-8
110	2	-15	-25	-15	-9	-16	-4	-10	-15	-5	-3	-6	-2	-5	-6	-6	-9	-4	-6	-5	-4	-7	-4	-3	-3	-10	-4	-5	-4	-4	-5	-5	-3	-3	-9	-6	-1	-3	-4	-4	-2	-1	-6	-5	-10	-2	-4	-4	-2
110	3	-18	-16	-13	-9	-9	-8	-6	-6	-13	-6	-5	-4	-4	-4	-3	-5	-11	-5	-5	-3	-2	-4	-2	-5	-11	-9	-6	-3	-2	-4	-4	-3	-5	-11	-13	-8	-7	-5	-5	-6	-2	-3	-4	-5	-9	-7	-6	-5
110	4	-17	-16	-12	-8	-7	-7	-7	-11	-12	-7	-8	-4	-7	-3	-5	-18	-10	-5	-4	-1	-3	-3	-3	-4	-10	-7	-6	-3	-3	-1	-2	-2	-2	-8	-10	-6	-3	-2	-1	-4	-4	-5	-5	-13	-5	-4	-3	-4
110	5	-32	-30	-15	-12	-7	-33	-11	-18	-14	-6	-7	-8	-8	-10	-11	-9	-8	-6	-5	-6	-6	-9	-7	-6	-17	-11	-11	-7	-6	-7	-7	-7	-3	-9	-12	-10	-12	-9	-8	-7	-6	-8	-7	-14	-10	-9	-7	-7
110	6	-32	-32	-28	-24	-21	-11	-20	-15	-16	-24	-20	-21	-11	-17	-17	-17	-23	-10	-7	-10	-6	-5	-13	-18	-14	-10	-10	-10	-10	-10	-7	-7	-6	-18	-13	-8	-12	-9	-8	-7	-6	-5	-5	-23	-9	-8	-7	-8
110	7	-11	-11	-13	-9	-7	-6	-8	-5	-22	-5	-5	-6	-8	-5	-6	-10	-8	-3	-3	-6	-3	-5	-3	-6	-13	-7	-5	-3	-4	-4	-5	-4	-6	-10	-14	-8	-8	-4	-6	-4	-4	-6	-5	-13	-10	-6	-2	-3
110	8	-32	-17	-13	-9	-10	-10	-11	-14	-15	-5	-6	-5	-4	-6	-6	-7	-9	-6	-6	-4	-4	-6	-5	-9	-10	-7	-6	-6	-4	-4	-2	-6	-6	-13	-13	-7	-8	-6	-5	-3	-2	-4	-5	-10	-11	-7	-6	-5
110	9	-22	-32	-17	-12	-10	-10	-12	-14	-12	-8	-9	-6	-6	-8	-7	-11	-8	-7	-6	-5	-6	-4	-4	-7	-12	-7	-7	-6	-8	-6	-2	-2	-3	-10	-15	-9	-7	-6	-5	-3	-3	-1	-5	-10	-8	-7	-5	-3
110	10	-32	-27	-11	-18	-18	-18	-13	-13	-18	-10	-8	-9	-8	-12	-18	-19	-13	-7	-7	-6	-6	-5	-6	-14	-15	-10	-8	-5	-4	-6	-5	-7	-10	-17	-16	-10	-8	-7	-5	-7	-5	-3	-3	-27	-12	-9	-8	-7
111	1	-32	-32	-33	-31	-33	-33	-33	-32	-18	-15	-12	-18	-15	-23	-24	-33	-23	-8	-19	-19	-25	-32	-22	-24	-34	-26	-8	-10	-6	-9	-24	-23	-17	-33	-34	-28	-9	-11	-9	-14	-13	-16	-18	-33	-18	-14	-11	-21
111	2	-32	-32	-25	-28	-33	-33	-33	-32	-34	-12	-12	-15	-16	-21	-25	-33	-24	-9	-23	-21	-22	-27	-24	-34	-34	-26	-9	-15	-2	-9	-27	-20	-27	-33	-26	-17	-10	-13	-14	-21	-14	-17	-23	-33	-20	-11	-10	-14
111	3	-32	-32	-31	-20	-31	-33	-33	-32	-29	-17	-17	-18	-22	-15	-29	-33	-24	-7	-26	-24	-27	-29	-25	-34	-34	-28	-10	-15	-6	-19	-25	-21	-26	-33	-34	-21	-11	-8	-14	-17	-16	-25	-21	-33	-15	-10	-8	-15
111	4	-32	-32	-33	-31	-33	-33	-31	-32	-27	-20	-20	-13	-24	-19	-27	-33	-25	-9	-26	-22	-26	-28	-23	-34	-34	-25	-8	-14	-6	-19	-27	-20	-27	-33	-34	-25	-10	-11	-15	-20	-13	-21	-23	-33	-18	-10	-9	-20
111	5	-32	-32	-33	-33	-31	-33	-33	-32	-31	-12	-19	-19	-24	-18	-33	-33	-29	-9	-19	-33	-35	-31	-34	-34	-34	-23	-8	-16	-7	-25	-33	-28	-34	-33	-25	-20	-8	-13	-17	-24	-14	-29	-26	-33	-15	-11	-10	-19
111	6	-32	-32	-33	-33	-31	-31	-33	-32	-31	-18	-9	-19	-26	-15	-33	-33	-32	-7	-23	-32	-28	-32	-32	-34	-34	-34	-9	-26	-18	-25	-28	-25	-34	-26	-34	-28	-9	-10	-15	-19	-14	-23	-23	-33	-23	-10	-10	-14
111	7	-32	-32	-33	-31	-33	-33	-32	-32	-31	-10	-15	-22	-31	-15	-33	-33	-28	-8	-25	-32	-32	-26	-31	-33	-33	-29	-10	-18	-20	-27	-30	-21	-34	-33	-15	-19	-9	-18	-15	-19	-18	-23	-34	-33	-14	-11	-11	-19
111	8	-32	-32	-33	-33	-33	-33	-32	-32	-31	-28	-13	-18	-32	-15	-33	-32	-28	-8	-28	-28	-32	-32	-28	-33	-33	-34	-9	-27	-20	-28	-29	-24	-32	-33	-33	-34	-8	-8	-19	-17	-14	-26	-19	-33	-27	-9	-9	-11
111	9	-32	-32	-33	-31	-25	-33	-30	-32	-31	-12	-26	-28	-32	-18	-33	-32	-32	-12	-25	-28	-30	-32	-29	-31	-33	-26	-10	-23	-6	-20	-30	-26	-34	-33	-31	-16	-9	-14	-15	-17	-18	-21	-34	-33	-24	-12	-11	-20
111	10	-32	-32	-33	-33	-33	-32	-32	-32	-26	-24	-18	-26	-29	-17	-33	-32	-26	-8	-31	-32	-31	-34	-34	-33	-33	-34	-7	-29	-24	-24	-33	-33	-34	-33	-33	-30	-10	-11	-25	-20	-24	-27	-34	-33	-22	-9	-10	-26
112	1	-32	-32	-33	-23	-33	-25	-19	-33	-34	-19	-14	-14	-21	-20	-16	-28	-34	-13	-8	-7	-11	-10	-17	-19	-34	-24	-8	-8	-3	-6	-8	-13	-15	-25	-28	-18	-8	-6	-3	-6	-8	-11	-14	-19	-18	-11	-6	-9
112	2	-30	-32	-24	-25	-21	-16	-15	-22	-27	-20	-18	-14	-18	-17	-24	-28	-26	-12	-9	-10	-9	-9	-17	-22	-26	-15	-12	-12	-4	-4	-11	-12	-18	-18	-19	-17	-12	-5	-8	-4	-13	-16	-17	-23	-20	-12	-9	-12
112	3	-32	-32	-21	-33	-19	-25	-25	-33	-20	-29	-20	-14	-17	-20	-22	-20	-28	-13	-7	-8	-8	-8	-16	-20	-34	-18	-10	-8	-4	-5	-9	-12	-18	-18	-32	-17	-10	-8	-3	-5	-8	-13	-14	-14	-31	-9	-8	-9
112	4	-32	-32	-33	-31	-25	-25	-17	-23	-34	-22	-18	-14	-14	-18	-16	-16	-23	-13	-9	-8	-7	-9	-21	-23	-34	-17	-10	-13	-5	-4	-9	-15	-15	-20	-34	-17	-10	-9	-4	-3	-7	-15	-12	-21	-24	-10	-9	-8
112	5	-32	-24	-24	-22	-18	-19	-18	-25	-32	-24	-18	-15	-14	-15	-21	-20	-26	-15	-8	-10	-7	-10	-12	-24	-34	-17	-8	-7	-6	-6	-11	-12	-16	-17	-22	-12	-9	-8	-6	-4	-11	-14	-15	-27	-24	-9	-8	-7
112	6	-32	-32	-23	-26	-33	-20	-20	-15	-28	-20	-14	-15	-13	-15	-16	-21	-24	-13	-7	-8	-5	-8	-14	-20	-27	-17	-8	-10	-4	-4	-6	-15	-16	-25	-34	-17	-7	-9	-5	-6	-6	-17	-21	-27	-18	-13	-7	-7
112	7	-32	-32	-33	-33	-33	-33	-20	-24	-33	-34	-17	-16	-15	-25	-20	-21	-34	-15	-9	-8	-12	-11	-18	-26	-34	-26	-10	-13	-8	-6	-6	-14	-19	-24	-34	-15	-8	-10	-7	-6	-5	-14	-16	-23	-15	-11	-9	-8
112	8	-32	-32	-33	-33	-33	-26	-24	-28	-33	-28	-27	-20	-19	-19	-20	-16	-24	-20	-10	-8	-7	-11	-15	-19	-16	-23	-8	-11	-11	-8	-6	-14	-16	-16	-28	-18	-8	-9	-6	-4	-5	-14	-13	-18	-14	-13	-8	-7
112	9	-32	-32	-33	-33	-33	-33	-33	-32	-33	-22	-23	-18	-16	-20	-20	-20	-34	-18	-9	-8	-6	-8	-17	-30	-34	-27	-9	-9	-13	-6	-8	-6	-18	-33	-34	-23	-9	-7	-8	-10	-9	-13	-17	-22	-26	-10	-9	-6
112	10	-32	-32	-33	-31	-33	-33	-30	-32	-33	-34	-30	-21	-14	-20	-26	-26	-34	-19	-9	-8	-9	-8	-17	-33	-33	-31	-10	-11	-10	-10	-8	-13	-19	-33	-33	-22	-11	-10	-10	-12	-8	-19	-17	-33	-34	-20	-9	-8
113	1	-27	-16	-19	-11	-10	-10	-11	-10	-18	-10	-10	-12	-13	-10	-9	-12	-12	-11	-6	-5	-3	-7	-9	-11	-27	-16	-18	-6	-3	-5	-5	-10	-12	-10	-35	-20	-13	-10	-4	-5	-10	-10	-10	-8	-23	-17	-12	-7
113	2	-23	-18	-17	-16	-14	-13	-13	-16	-12	-13	-11	-12	-11	-11	-14	-14	-14	-14	-11	-11	-9	-12	-7	-10	-26	-13	-16	-9	-5	-1	-6	-13	-9	-11	-35	-17	-17	-11	-8	-1	-7	-14	-12	-11	-19	-16	-14	-14
113	3	-13	-16	-17	-16	-14	-9	-13	-11	-34	-16	-6	-9	-10	-11	-9	-12	-19	-15	-7	-7	-7	-9	-11	-10	-29	-14	-15	-6	-5	-5	-8	-13	-9	-12	-27	-18	-16	-13	-14	-17	-9	-12	-10	-13	-35	-21	-15	-15
113	4	-26	-25	-22	-15	-13	-12	-16	-13	-32	-9	-14	-14	-13	-10	-11	-12	-14	-13	-11	-5	-6	-9	-9	-11	-34	-22	-18	-13	-3	-3	-4	-18	-13	-11	-35	-23	-16	-16	-13	-11	-11	-14	-14	-11	-27	-18	-14	-11
113	5	-13	-20	-18	-13	-10	-11	-12	-11	-29	-13	-11	-9	-10	-4	-6	-11	-15	-14	-12	-11	-3	-9	-8	-10	-32	-20	-18	-10	-10	-4	-5	-8	-10	-14	-34	-19	-12	-9	-7	-14	-11	-17	-8	-11	-35	-17	-11	-11
113	6	-22	-17	-23	-20	-8	-10	-15	-19	-16	-11	-11	-7	-9	-13	-10	-11	-15	-10	-17	-6	-7	-13	-10	-12	-28	-16	-13	-10	-4	-3	-7	-11	-9	-4	-30	-24	-19	-12	-10	-4	-12	-16	-12	-10	-23	-16	-14	-10
113	7	-23	-24	-10	-13	-13	-12	-11	-13	-26	-7	-11	-12	-15	-14	-14	-14	-21	-10	-14	-7	-15	-13	-17	-15	-34	-22	-17	-13	-7	-13	-10	-14	-15	-13	-34	-24	-18	-12	-18	-6	-10	-22	-14	-11	-29	-14	-14	-13
113	8	-33	-32	-33	-19	-14	-14	-15	-12	-34	-16	-14	-13	-12	-17	-18	-26	-27	-13	-18	-11	-11	-14	-15	-19	-32	-19	-20	-12	-9	-5	-11	-17	-14	-18	-34	-35	-26	-17	-13	-9	-15	-22	-12	-13	-35	-22	-17	-16
113	9	-33	-32	-33	-14	-11	-12	-12	-17	-34	-13	-14	-20	-12	-13	-15	-16	-28	-15	-14	-6	-11	-13	-16	-14	-34	-26	-20	-10	-2	-2	-10	-23	-16	-14	-34	-35	-22	-17	-14	-11	-17	-22	-11	-14	-33	-23	-21	-15
113	10	-29	-28	-31	-16	-15	-15	-18	-20	-34	-23	-14	-14	-14	-15	-19	-16	-34	-15	-12	-11	-8	-15	-15	-14	-34	-24	-23	-12	-12	-3	-6	-21	-15	-16	-34	-35	-28	-19	-15	-7	-9	-19	-15	-14	-35	-21	-21	-21
114	1	-33	-33	-32	-32	-34	-33	-33	-33	-34	-19	-20	-28	-17	-28	-34	-33	-32	-20	-18	-18	-13	-18	-29	-29	-30	-20	-10	-16	-10	-17	-13	-22	-35	-18	-32	-16	-14	-20	-8	-19	-16	-18	-26	-34	-22	-16	-15	-11
114	2	-33	-33	-25	-32	-31	-33	-33	-33	-34	-17	-18	-18	-13	-19	-34	-33	-22	-15	-17	-14	-12	-18	-19	-34	-18	-16	-14	-18	-17	-15	-14	-19	-35	-23	-21	-23	-15	-20	-11	-11	-14	-18	-26	-34	-16	-14	-14	-10
114	3	-33	-33	-34	-33	-33	-33	-33	-33	-27	-16	-21	-20	-23	-27	-34	-33	-21	-19	-15	-18	-13	-19	-33	-22	-21	-20	-11	-12	-10	-16	-16	-21	-35	-23	-24	-21	-14	-25	-7	-18	-14	-19	-35	-34	-23	-18	-14	-9
114	4	-33	-33	-34	-28	-33	-33	-33	-33	-34	-19	-22	-25	-30	-22	-27	-30	-26	-17	-16	-15	-15	-20	-22	-20	-31	-20	-14	-19	-16	-17	-17	-18	-26	-23	-23	-14	-18	-26	-9	-16	-14	-15	-33	-32	-30	-20	-15	-18
114	5	-33	-32	-31	-33	-33	-33	-33	-33	-34	-25	-19	-22	-26	-34	-31	-29	-25	-17	-17	-13	-14	-15	-28	-32	-30	-20	-15	-23	-11	-16	-16	-22	-35	-33	-25	-17	-15	-17	-14	-20	-15	-21	-35	-28	-27	-16	-12	-16
114	6	-33	-32	-33	-33	-33	-33	-33	-33	-34	-21	-23	-21	-26	-24	-32	-33	-34	-19	-17	-19	-17	-18	-25	-32	-34	-24	-16	-25	-15	-18	-18	-14	-35	-23	-27	-21	-17	-22	-20	-24	-15	-21	-31	-32	-35	-18	-15	-12
114	7	-33	-32	-33	-28	-24	-33	-33	-33	-34	-26	-19	-18	-19	-31	-34	-33	-29	-15	-18	-14	-15	-19	-24	-32	-28	-27	-19	-22	-16	-13	-16	-22	-33	-19	-34	-18	-16	-19	-15	-19	-13	-22	-24	-32	-29	-20	-13	-13
114	8	-33	-32	-33	-33	-33	-33	-33	-33	-34	-32	-21	-20	-23	-30	-34	-33	-32	-22	-21	-16	-13	-18	-33	-34	-34	-24	-19	-19	-12	-22	-19	-20	-34	-16	-28	-21	-16	-23	-14	-21	-13	-18	-21	-32	-35	-22	-16	-13
114	9	-32	-32	-33	-33	-33	-29	-33	-33	-34	-32	-22	-25	-32	-34	-34	-33	-27	-21	-21	-20	-15	-17	-27	-22	-24	-27	-17	-28	-16	-17	-18	-24	-34	-33	-32	-24	-13	-18	-18	-22	-14	-22	-26	-33	-29	-20	-15	-14
114	10	-32	-32	-33	-33	-33	-33	-29	-28	-34	-34	-19	-34	-34	-34	-34	-33	-29	-17	-15	-13	-14	-16	-34	-34	-34	-27	-19	-35	-18	-21	-18	-28	-34	-31	-34	-27	-12	-36	-32	-34	-20	-27	-35	-31	-21	-20	-15	-19
115	1	-10	-13	-9	-9	-9	-10	-12	-10	-12	-9	-9	-11	-10	-10	-9	-8	-8	-12	-11	-12	-11	-11	-8	-9	-13	-9	-12	-12	-15	-12	-11	-10	-9	-10	-11	-8	-11	-11	-14	-12	-8	-8	-10	-9	-10	-8	-8	-9
115	2	-13	-12	-12	-10	-9	-8	-10	-12	-10	-8	-8	-8	-9	-8	-9	-9	-9	-8	-10	-11	-12	-9	-9	-8	-8	-8	-7	-9	-12	-11	-10	-9	-8	-10	-9	-7	-8	-11	-29	-13	-10	-8	-9	-8	-7	-8	-9	-9
115	3	-19	-16	-17	-17	-15	-17	-20	-16	-13	-14	-14	-12	-18	-16	-22	-28	-22	-18	-13	-12	-18	-13	-13	-18	-15	-17	-23	-20	-22	-28	-16	-12	-12	-18	-11	-11	-12	-17	-17	-24	-20	-17	-18	-17	-11	-10	-10	-15
115	4	-21	-20	-16	-12	-12	-20	-13	-16	-11	-13	-11	-13	-9	-10	-11	-16	-11	-10	-12	-15	-10	-10	-10	-10	-12	-11	-13	-15	-31	-27	-13	-12	-12	-12	-10	-9	-10	-17	-36	-32	-13	-10	-10	-9	-7	-7	-13	-25
115	5	-19	-21	-14	-16	-15	-16	-18	-22	-15	-12	-16	-14	-15	-13	-15	-16	-14	-15	-16	-16	-17	-15	-13	-13	-13	-12	-28	-19	-23	-17	-14	-13	-15	-21	-14	-13	-13	-22	-23	-20	-14	-15	-14	-27	-12	-10	-17	-17
115	6	-17	-21	-13	-18	-13	-15	-16	-18	-20	-14	-11	-14	-15	-17	-14	-16	-17	-13	-14	-17	-16	-24	-23	-16	-15	-15	-11	-15	-23	-18	-25	-13	-21	-16	-10	-13	-20	-20	-36	-28	-19	-15	-15	-14	-10	-12	-13	-12
115	7	-14	-19	-13	-14	-13	-18	-13	-20	-14	-15	-15	-13	-15	-15	-13	-18	-12	-13	-12	-24	-15	-11	-13	-15	-12	-13	-16	-14	-34	-21	-15	-19	-15	-14	-11	-12	-18	-33	-27	-21	-12	-14	-13	-18	-11	-11	-15	-20
115	8	-12	-12	-17	-13	-12	-9	-12	-20	-13	-15	-16	-12	-10	-15	-13	-12	-13	-18	-23	-35	-19	-12	-11	-11	-19	-14	-14	-20	-31	-16	-15	-11	-14	-22	-14	-11	-14	-12	-14	-12	-12	-12	-13	-18	-16	-12	-11	-14
115	9	-13	-12	-11	-11	-9	-9	-10	-11	-11	-12	-14	-13	-14	-13	-11	-11	-13	-16	-21	-35	-20	-14	-10	-12	-11	-10	-12	-11	-31	-17	-18	-14	-14	-13	-12	-11	-13	-12	-13	-21	-19	-11	-10	-10	-10	-11	-12	-14
115	10	-18	-14	-13	-12	-14	-11	-20	-15	-14	-13	-14	-18	-14	-13	-14	-14	-11	-12	-22	-32	-15	-14	-16	-16	-7	-13	-17	-20	-28	-24	-12	-18	-12	-18	-13	-11	-14	-15	-25	-15	-12	-14	-12	-17	-14	-15	-13	-14
116	1	-23	-18	-18	-17	-16	-16	-21	-20	-14	-10	-7	-7	-6	-5	-17	-20	-14	-10	-2	-1	-4	-5	-7	-17	-8	-5	-5	-1	0	-2	-3	-4	-17	-14	-15	-4	-5	-2	-2	-3	-3	-5	-6	-16	-17	-4	-1	-2
116	2	-18	-20	-12	-6	-15	-15	-17	-26	-6	-8	-6	-6	-6	-10	-12	-14	-4	-5	-4	-6	-6	-5	-10	-13	-10	-9	-6	-3	-3	-4	-4	-8	-10	-16	-12	-7	-7	-4	-2	-4	-5	-6	-13	-19	-7	-6	-3	-3
116	3	-13	-14	-1	-8	-4	-8	-14	-14	-10	-4	-7	-8	-12	-17	-18	-20	-10	-9	-5	-3	-4	-12	-14	-13	-14	-9	-6	-2	-7	-3	-6	-11	-14	-22	-14	-9	-6	-3	-2	-6	-6	-5	-16	-25	-11	-6	-1	-2
116	4	-32	-25	-18	-23	-18	-19	-18	-22	-18	-18	-8	-8	-4	-17	-20	-22	-15	-8	-8	-7	-5	-7	-13	-18	-14	-12	-9	-4	-3	-7	-6	-8	-17	-19	-7	-20	-10	-4	-2	-6	-6	-7	-10	-16	-19	-8	-6	-4
116	5	2	-13	-12	-16	-16	-15	-25	-33	-13	-10	-10	-8	-9	-9	-10	-15	-9	-5	-5	-3	-9	-4	-6	-10	-21	-16	-3	-5	-1	-2	-2	-5	-7	-14	-19	-12	-12	-5	-3	-2	-3	-8	-8	-14	-14	-14	-6	-4
116	6	-25	-32	-12	-19	-18	-14	-15	-27	-11	-11	-10	-6	-6	-18	-16	-28	-8	-8	-5	-5	-5	-9	-17	-18	-20	-15	-1	-2	-2	-4	-7	-7	-17	-16	-21	-10	-5	-5	-4	-6	-4	-5	-16	-16	-16	-11	-3	-4
116	7	-21	-17	-17	-9	-16	-14	-19	-25	-14	-9	-6	-5	-6	-10	-11	-12	-12	-6	-3	-1	-3	-6	-10	-22	-11	-7	-5	-1	-2	-3	-4	-5	-9	-22	-12	-9	-7	-3	-4	-3	-4	-4	-16	-13	-22	-7	-3	-3
116	8	-17	-12	-13	-9	-11	-10	-13	-18	-11	-15	-9	-8	-11	-7	-10	-14	-15	-4	-4	-2	-6	-5	-7	-12	-10	-8	-4	-2	-2	-2	-3	-8	-11	-18	-16	-11	-4	-3	-3	-3	-3	-9	-12	-17	-13	-10	-6	-5
116	9	-22	-21	-22	-15	-13	-17	-19	-23	-19	-16	-12	-5	-6	-17	-14	-14	-14	-9	-2	-1	-4	-4	-12	-18	-12	-10	-8	-1	-2	-2	-3	-4	-12	-17	-15	-17	-6	-1	-1	-2	-4	-4	-11	-19	-15	-12	-4	-2
116	10	-30	-26	-14	-15	-16	-15	-16	-17	-18	-14	-8	-8	-5	-15	-16	-17	-13	-9	-3	-1	-1	-3	-12	-16	-16	-11	-4	-2	-3	-1	-2	-3	-15	-16	-11	-14	-4	-5	-2	-3	-2	-5	-13	-16	-15	-11	-6	-4
[truncated: 20 more columns]
